# Supplementary material for: iPSC-derived ITGA6-positive cells restore aqueous humor outflow in glaucoma eyes
Source: Nat Commun. 2025 Oct 27;16:9441. doi: 10.1038/s41467-025-65475-8 (PMC12559184; doi:10.1038/s41467-025-65475-8)
Supplement: Supplementary file 3 — Supplementary Data 1 [file 41467_2025_65475_MOESM3_ESM.xlsx]

## Sheet: Table S6
Supplementary Data 1.Interactions of integrins and their ligands
id_cp_interaction	interacting_pair	partner_a	partner_b	gene_a	gene_b	secreted	receptor_a	receptor_b	annotation_strategy	is_integrin	rank	JCT|JCT	JCT|SC	JCT|TM1	JCT|TM2	JCT|fibroblast	JCT|ipsTM	JCT|pTM	JCT|vascular_EM	SC|JCT	SC|SC	SC|TM1	SC|TM2	SC|fibroblast	SC|ipsTM	SC|pTM	SC|vascular_EM	TM1|JCT	TM1|SC	TM1|TM1	TM1|TM2	TM1|fibroblast	TM1|ipsTM	TM1|pTM	TM1|vascular_EM	TM2|JCT	TM2|SC	TM2|TM1	TM2|TM2	TM2|fibroblast	TM2|ipsTM	TM2|pTM	TM2|vascular_EM	fibroblast|JCT	fibroblast|SC	fibroblast|TM1	fibroblast|TM2	fibroblast|fibroblast	fibroblast|ipsTM
CPI-SS06D13FCD3	DSC2_DSG2	simple:Q02487	simple:Q14126	DSC2	DSG2	FALSE	FALSE	FALSE	curated	FALSE	0.016
CPI-CS02C93975C	BMPR1B_BMPR2_BMP5	complex:BMPR1B_BMPR2	simple:P22003		BMP5	TRUE	TRUE	FALSE	curated	FALSE	0.016
CPI-SS0D097B78D	SFRP2_WNT6	simple:Q96HF1	simple:Q9Y6F9	SFRP2	WNT6	TRUE	FALSE	FALSE	curated	FALSE	0.016																																				0.284
CPI-SS0EECFED83	FRZB_WNT6	simple:Q92765	simple:Q9Y6F9	FRZB	WNT6	TRUE	FALSE	FALSE	curated	FALSE	0.016																												0.357
CPI-SS0ABF41CAA	CXCL5_ACKR1	simple:P42830	simple:Q16570	CXCL5	ACKR1	TRUE	FALSE	TRUE	I2D	FALSE	0.016
CPI-SS0ECD9BB5E	CCL21_ACKR4	simple:O00585	simple:Q9NPB9	CCL21	ACKR4	TRUE	FALSE	TRUE	curated	FALSE	0.016													0.862
CPI-SC09B2D1C63	TNC_integrin_a8b1_complex	simple:P24821	complex:integrin_a8b1_complex	TNC		TRUE	FALSE	FALSE	curated	TRUE	0.016
CPI-CS0035C50D6	FZD3_LRP6_WNT6	complex:FZD3_LRP6	simple:Q9Y6F9		WNT6	TRUE	FALSE	FALSE	curated	FALSE	0.016
CPI-CS056A2EEC7	FZD3_LRP5_WNT6	complex:FZD3_LRP5	simple:Q9Y6F9		WNT6	TRUE	FALSE	FALSE	curated	FALSE	0.016
CPI-SS03BC3A729	WNT7B_FRZB	simple:P56706	simple:Q92765	WNT7B	FRZB	TRUE	FALSE	FALSE	curated	FALSE	0.016
CPI-SC00B50273B	TNC_integrin_a4b1_complex	simple:P24821	complex:integrin_a4b1_complex	TNC		TRUE	FALSE	FALSE	curated	TRUE	0.016
CPI-CS0B174B76B	ACVR_1A2B_receptor_BMP7	complex:ACVR_1A2B_receptor	simple:P18075		BMP7	TRUE	TRUE	FALSE	curated	FALSE	0.016
CPI-CS08109C435	BMPR1B_BMPR2_BMP7	complex:BMPR1B_BMPR2	simple:P18075		BMP7	TRUE	TRUE	FALSE	curated	FALSE	0.016
CPI-SC0322BA9B5	IGF1_integrin_a6b4_complex	simple:P05019	complex:integrin_a6b4_complex	IGF1		TRUE	FALSE	FALSE	curated	TRUE	0.016										0.263
CPI-CS01A4D7E2F	BMR1B_AVR2A_BMP5	complex:BMR1B_AVR2A	simple:P22003		BMP5	TRUE	TRUE	FALSE	curated	FALSE	0.016
CPI-SS08F783A87	WNT7B_SFRP2	simple:P56706	simple:Q96HF1	WNT7B	SFRP2	TRUE	FALSE	FALSE	curated	FALSE	0.016
CPI-CS0CA393CC5	BMR1A_AVR2B_BMP5	complex:BMR1A_AVR2B	simple:P22003		BMP5	TRUE	TRUE	FALSE	curated	FALSE	0.016
CPI-CS0D38CFA9D	FZD3_LRP5_WNT7B	complex:FZD3_LRP5	simple:P56706		WNT7B	TRUE	FALSE	FALSE	curated	FALSE	0.016
CPI-CS039773901	FZD3_LRP6_WNT7B	complex:FZD3_LRP6	simple:P56706		WNT7B	TRUE	FALSE	FALSE	curated	FALSE	0.016
CPI-CS0DF85303A	BMR1B_AVR2A_BMP7	complex:BMR1B_AVR2A	simple:P18075		BMP7	TRUE	TRUE	FALSE	curated	FALSE	0.016
CPI-SC0B5F57CE1	TNC_integrin_a9b1_complex	simple:P24821	complex:integrin_a9b1_complex	TNC		TRUE	FALSE	FALSE	curated	TRUE	0.016
CPI-CS08A853007	BMR1B_AVR2B_BMP7	complex:BMR1B_AVR2B	simple:P18075		BMP7	TRUE	TRUE	FALSE	curated	FALSE	0.016
CPI-CS0FA9360D5	ACVR_1A2B_receptor_BMP5	complex:ACVR_1A2B_receptor	simple:P22003		BMP5	TRUE	TRUE	FALSE	curated	FALSE	0.016
CPI-CS099D829B9	IGF1R_enhancerComGPC3_IGF1	complex:IGF1R_enhancerComGPC3	simple:P05019		IGF1	TRUE	TRUE	FALSE	curated	FALSE	0.016																										0.158
CPI-CS0BEC40E19	BMR1B_AVR2B_BMP5	complex:BMR1B_AVR2B	simple:P22003		BMP5	TRUE	TRUE	FALSE	curated	FALSE	0.016
CPI-CS0C99F8D96	BMR1A_AVR2B_BMP7	complex:BMR1A_AVR2B	simple:P18075		BMP7	TRUE	TRUE	FALSE	curated	FALSE	0.016
CPI-SC086D7EC73	COL9A3_integrin_a11b1_complex	simple:Q14050	complex:integrin_a11b1_complex	COL9A3		TRUE	FALSE	FALSE	curated	TRUE	0.031
CPI-CS04751C6A3	ACVR_1A2A_receptor_BMP5	complex:ACVR_1A2A_receptor	simple:P22003		BMP5	TRUE	TRUE	FALSE	curated	FALSE	0.031
CPI-SC0D3C68BD6	COL17A1_integrin_a11b1_complex	simple:Q9UMD9	complex:integrin_a11b1_complex	COL17A1		TRUE	FALSE	FALSE	curated	TRUE	0.031
CPI-SC015ED6B05	COL22A1_integrin_a11b1_complex	simple:Q8NFW1	complex:integrin_a11b1_complex	COL22A1		TRUE	FALSE	FALSE	curated	TRUE	0.031
CPI-CS0D35E69F6	BMR1A_ACR2A_BMP7	complex:BMR1A_ACR2A	simple:P18075		BMP7	TRUE	TRUE	FALSE	curated	FALSE	0.031
CPI-SC0BB68FB34	COL9A3_integrin_a2b1_complex	simple:Q14050	complex:integrin_a2b1_complex	COL9A3		TRUE	FALSE	FALSE	curated	TRUE	0.031
CPI-SC0D5418330	COL5A3_integrin_a2b1_complex	simple:P25940	complex:integrin_a2b1_complex	COL5A3		TRUE	FALSE	FALSE	curated	TRUE	0.031
CPI-SC0E85E1FB0	COL15A1_integrin_a2b1_complex	simple:P39059	complex:integrin_a2b1_complex	COL15A1		TRUE	FALSE	FALSE	curated	TRUE	0.031
CPI-SC017215F7F	GDF11_TGFR_AVR2B	simple:O95390	complex:TGFR_AVR2B	GDF11		TRUE	FALSE	TRUE	curated	FALSE	0.031
CPI-SS0AECC113F	FGF10_FGFR2	simple:O15520	simple:P21802	FGF10	FGFR2	TRUE	FALSE	TRUE	curated	FALSE	0.031	0.338			0.418
CPI-SC0BCE0B954	COL15A1_integrin_a11b1_complex	simple:P39059	complex:integrin_a11b1_complex	COL15A1		TRUE	FALSE	FALSE	curated	TRUE	0.031
CPI-SS0D10CE481	WNT7B_WIF1	simple:P56706	simple:Q9Y5W5	WNT7B	WIF1	TRUE	FALSE	FALSE	curated	FALSE	0.031
CPI-CS00F859B66	ACVR_1A2A_receptor_BMP7	complex:ACVR_1A2A_receptor	simple:P18075		BMP7	TRUE	TRUE	FALSE	curated	FALSE	0.031
CPI-SC027893337	COL15A1_integrin_a1b1_complex	simple:P39059	complex:integrin_a1b1_complex	COL15A1		TRUE	FALSE	FALSE	curated	TRUE	0.031
CPI-SC0D0BFC9F7	COL5A3_integrin_a11b1_complex	simple:P25940	complex:integrin_a11b1_complex	COL5A3		TRUE	FALSE	FALSE	curated	TRUE	0.031
CPI-SS08B249DBA	CCL2_CCR10	simple:P13500	simple:P46092	CCL2	CCR10	TRUE	FALSE	TRUE	I2D	FALSE	0.031
CPI-SS034D3988F	RSPO4_LGR4	simple:Q2I0M5	simple:Q9BXB1	RSPO4	LGR4	TRUE	FALSE	TRUE	curated	FALSE	0.031																														0.361	0.345
CPI-SS0ABEE4D3D	RBP4_STRA6	simple:P02753	simple:Q9BX79	RBP4	STRA6	TRUE	FALSE	TRUE	curated	FALSE	0.031																						0.917	0.923
CPI-SS02B567BC7	PLXNC1_SEMA7A	simple:O60486	simple:O75326	PLXNC1	SEMA7A	FALSE	TRUE	FALSE	curated	FALSE	0.031																																						0.148
CPI-SC01BCB453C	PTGIR_Prostacyclin_byPTGIS	simple:P43119	complex:Prostacyclin_byPTGIS	PTGIR		TRUE	TRUE	FALSE	curated	FALSE	0.031
CPI-CS08A2C42C8	FZD1_LRP5_WNT7B	complex:FZD1_LRP5	simple:P56706		WNT7B	TRUE	FALSE	FALSE	curated	FALSE	0.031
CPI-CS057093E9E	FZD2_LRP5_WNT7B	complex:FZD2_LRP5	simple:P56706		WNT7B	TRUE	FALSE	FALSE	curated	FALSE	0.031
CPI-CS0B92EA5EA	FZD2_LRP6_WNT7B	complex:FZD2_LRP6	simple:P56706		WNT7B	TRUE	FALSE	FALSE	curated	FALSE	0.031
CPI-CS0AF87C2AB	FZD4_LRP5_WNT7B	complex:FZD4_LRP5	simple:P56706		WNT7B	TRUE	FALSE	FALSE	curated	FALSE	0.031
CPI-CS096FD79C8	FZD4_LRP6_WNT7B	complex:FZD4_LRP6	simple:P56706		WNT7B	TRUE	FALSE	FALSE	curated	FALSE	0.031
CPI-CS0722E870D	FZD5_LRP5_WNT7B	complex:FZD5_LRP5	simple:P56706		WNT7B	TRUE	FALSE	FALSE	curated	FALSE	0.031
CPI-CS0854644B2	FZD5_LRP6_WNT7B	complex:FZD5_LRP6	simple:P56706		WNT7B	TRUE	FALSE	FALSE	curated	FALSE	0.031
CPI-CS01C37C086	FZD6_LRP6_WNT7B	complex:FZD6_LRP6	simple:P56706		WNT7B	TRUE	FALSE	FALSE	curated	FALSE	0.031
CPI-CS011A5A5AB	FZD7_LRP5_WNT7B	complex:FZD7_LRP5	simple:P56706		WNT7B	TRUE	FALSE	FALSE	curated	FALSE	0.031
CPI-CS02C36592B	FZD8_LRP5_WNT7B	complex:FZD8_LRP5	simple:P56706		WNT7B	TRUE	FALSE	FALSE	curated	FALSE	0.031
CPI-CS044E2BF6D	FZD8_LRP6_WNT7B	complex:FZD8_LRP6	simple:P56706		WNT7B	TRUE	FALSE	FALSE	curated	FALSE	0.031
CPI-CS0B52EC069	FZD3_LRP5_WNT2B	complex:FZD3_LRP5	simple:Q93097		WNT2B	TRUE	FALSE	FALSE	curated	FALSE	0.031
CPI-CS096856900	FZD3_LRP6_WNT2B	complex:FZD3_LRP6	simple:Q93097		WNT2B	TRUE	FALSE	FALSE	curated	FALSE	0.031
CPI-CS0E97FB627	FZD1_LRP5_WNT6	complex:FZD1_LRP5	simple:Q9Y6F9		WNT6	TRUE	FALSE	FALSE	curated	FALSE	0.031
CPI-SS01E3453DB	RSPO2_LGR4	simple:Q6UXX9	simple:Q9BXB1	RSPO2	LGR4	TRUE	FALSE	TRUE	curated	FALSE	0.031																														0.475	0.459
CPI-SS0C4D54E39	NOTCH3_JAG2	simple:Q9UM47	simple:Q9Y219	NOTCH3	JAG2	FALSE	TRUE	FALSE	curated	FALSE	0.031
CPI-SS037F83FEE	WIF1_WNT6	simple:Q9Y5W5	simple:Q9Y6F9	WIF1	WNT6	TRUE	FALSE	FALSE	curated	FALSE	0.031																												0.198								0.272
CPI-SS08FE5E88E	SFRP4_WNT6	simple:Q6FHJ7	simple:Q9Y6F9	SFRP4	WNT6	TRUE	FALSE	FALSE	curated	FALSE	0.031																				0.459								0.875
CPI-CS0D956B26D	FZD8_LRP6_WNT6	complex:FZD8_LRP6	simple:Q9Y6F9		WNT6	TRUE	FALSE	FALSE	curated	FALSE	0.031
CPI-CS084A7C9BE	FZD8_LRP5_WNT6	complex:FZD8_LRP5	simple:Q9Y6F9		WNT6	TRUE	FALSE	FALSE	curated	FALSE	0.031
CPI-SS02D18D12B	CADM3_CADM4	simple:Q8N126	simple:Q8NFZ8	CADM3	CADM4	FALSE	FALSE	FALSE	curated	FALSE	0.031																																	0.318					0.276
CPI-CS069C5C656	FZD7_LRP5_WNT6	complex:FZD7_LRP5	simple:Q9Y6F9		WNT6	TRUE	FALSE	FALSE	curated	FALSE	0.031
CPI-CS01E2B7EF5	FZD5_LRP6_WNT6	complex:FZD5_LRP6	simple:Q9Y6F9		WNT6	TRUE	FALSE	FALSE	curated	FALSE	0.031
CPI-CS00AE5010A	FZD5_LRP5_WNT6	complex:FZD5_LRP5	simple:Q9Y6F9		WNT6	TRUE	FALSE	FALSE	curated	FALSE	0.031
CPI-CS0EBC9A333	FZD4_LRP6_WNT6	complex:FZD4_LRP6	simple:Q9Y6F9		WNT6	TRUE	FALSE	FALSE	curated	FALSE	0.031
CPI-CS02127BCCA	FZD4_LRP5_WNT6	complex:FZD4_LRP5	simple:Q9Y6F9		WNT6	TRUE	FALSE	FALSE	curated	FALSE	0.031
CPI-CS06AA33194	FZD2_LRP6_WNT6	complex:FZD2_LRP6	simple:Q9Y6F9		WNT6	TRUE	FALSE	FALSE	curated	FALSE	0.031
CPI-CS08BFBF46D	FZD2_LRP5_WNT6	complex:FZD2_LRP5	simple:Q9Y6F9		WNT6	TRUE	FALSE	FALSE	curated	FALSE	0.031
CPI-CS035AE34D1	FZD6_LRP6_WNT6	complex:FZD6_LRP6	simple:Q9Y6F9		WNT6	TRUE	FALSE	FALSE	curated	FALSE	0.031
CPI-SS05FEE05CB	NOTCH4_JAG2	simple:Q99466	simple:Q9Y219	NOTCH4	JAG2	FALSE	TRUE	FALSE	curated	FALSE	0.031																0.358
CPI-SC0DC74CBE5	COL9A3_integrin_a1b1_complex	simple:Q14050	complex:integrin_a1b1_complex	COL9A3		TRUE	FALSE	FALSE	curated	TRUE	0.031
CPI-SC061E89E41	VCAM1_integrin_a9b1_complex	simple:P19320	complex:integrin_a9b1_complex	VCAM1		FALSE	FALSE	FALSE	curated	TRUE	0.031																		0.391								0.444
CPI-CS0BE59B43E	BMR1A_AVR2B_BMP2	complex:BMR1A_AVR2B	simple:P12643		BMP2	TRUE	TRUE	FALSE	curated	FALSE	0.031
CPI-CS08A043594	BMR1B_AVR2A_BMP2	complex:BMR1B_AVR2A	simple:P12643		BMP2	TRUE	TRUE	FALSE	curated	FALSE	0.031
CPI-CS058910188	BMR1B_AVR2B_BMP2	complex:BMR1B_AVR2B	simple:P12643		BMP2	TRUE	TRUE	FALSE	curated	FALSE	0.031
CPI-CS0107C51C6	BMPR1B_BMPR2_BMP4	complex:BMPR1B_BMPR2	simple:P12644		BMP4	TRUE	TRUE	FALSE	curated	FALSE	0.031
CPI-CS0BCDC40FC	BMR1A_AVR2B_BMP4	complex:BMR1A_AVR2B	simple:P12644		BMP4	TRUE	TRUE	FALSE	curated	FALSE	0.031
CPI-CS02957B1BF	BMR1B_AVR2A_BMP4	complex:BMR1B_AVR2A	simple:P12644		BMP4	TRUE	TRUE	FALSE	curated	FALSE	0.031
CPI-CS0E997FABD	BMR1B_AVR2B_BMP4	complex:BMR1B_AVR2B	simple:P12644		BMP4	TRUE	TRUE	FALSE	curated	FALSE	0.031
CPI-CS0700FDD27	BMPR1B_BMPR2_GDF5	complex:BMPR1B_BMPR2	simple:P43026		GDF5	TRUE	TRUE	FALSE	curated	FALSE	0.031
CPI-CS036BF2AC7	BMR1A_AVR2B_GDF5	complex:BMR1A_AVR2B	simple:P43026		GDF5	TRUE	TRUE	FALSE	curated	FALSE	0.031
CPI-CS069E2161D	BMR1B_AVR2A_GDF5	complex:BMR1B_AVR2A	simple:P43026		GDF5	TRUE	TRUE	FALSE	curated	FALSE	0.031
CPI-CS089A36491	BMR1B_AVR2B_GDF5	complex:BMR1B_AVR2B	simple:P43026		GDF5	TRUE	TRUE	FALSE	curated	FALSE	0.031
CPI-CS028ACED72	BMPR1B_BMPR2_BMP2	complex:BMPR1B_BMPR2	simple:P12643		BMP2	TRUE	TRUE	FALSE	curated	FALSE	0.031
CPI-CS0A79056B0	ACVR_1B2B_receptor_GDF11	complex:ACVR_1B2B_receptor	simple:O95390		GDF11	TRUE	TRUE	FALSE	curated	FALSE	0.031
CPI-CC006FA0683	RAreceptor_RARA_RXRA_atRetinoicAcid_byALDH1A2	complex:RAreceptor_RARA_RXRA	complex:atRetinoicAcid_byALDH1A2			TRUE	TRUE	FALSE	curated	FALSE	0.031
CPI-CC0033B8550	RAreceptor_RARB_RXRB_atRetinoicAcid_byALDH1A2	complex:RAreceptor_RARB_RXRB	complex:atRetinoicAcid_byALDH1A2			TRUE	TRUE	FALSE	curated	FALSE	0.031
CPI-CC0B7305040	RAreceptor_RARG_atRetinoicAcid_byALDH1A2	complex:RAreceptor_RARG	complex:atRetinoicAcid_byALDH1A2			TRUE	TRUE	FALSE	curated	FALSE	0.031
CPI-SS0779676D0	NPPB_NPR2	simple:P16860	simple:P20594	NPPB	NPR2	TRUE	FALSE	TRUE	I2D,InnateDB-All	FALSE	0.031
CPI-CC03471D12E	RAreceptor_RXRA_atRetinoicAcid_byALDH1A2	complex:RAreceptor_RXRA	complex:atRetinoicAcid_byALDH1A2			TRUE	TRUE	FALSE	curated	FALSE	0.031
CPI-CS023BD53E7	IL6_receptor_IL6	complex:IL6_receptor	simple:P05231		IL6	TRUE	TRUE	FALSE	curated	FALSE	0.031
CPI-CS093EA33BE	IL1_receptor_IL1B	complex:IL1_receptor	simple:P01584		IL1B	TRUE	TRUE	FALSE	curated	FALSE	0.031
CPI-SS05D23BCE8	HLA-DPB1_TNFSF13B	simple:HLADPB1	simple:Q9Y275	HLA-DPB1	TNFSF13B	TRUE	TRUE	FALSE	InnateDB-All	FALSE	0.031																															0.234
CPI-SS0179FBFD3	TNFRSF10A_TNFSF10	simple:O00220	simple:P50591	TNFRSF10A	TNFSF10	TRUE	TRUE	FALSE	curated	FALSE	0.031
CPI-SS00F4019EA	C3_C5AR2	simple:P01024	simple:Q9P296	C3	C5AR2	TRUE	FALSE	TRUE	curated	FALSE	0.031																							0.258
CPI-SS0A83A7E30	TNFSF13_FAS	simple:O75888	simple:P25445	TNFSF13	FAS	TRUE	FALSE	TRUE	I2D,InnateDB-All	FALSE	0.031																						0.156	0.129
CPI-SS0907A7598	FGFR2_FGF9	simple:P21802	simple:P31371	FGFR2	FGF9	TRUE	TRUE	FALSE	I2D,InnateDB-All	FALSE	0.031	0.224																								0.304
CPI-SS050373228	WNT7B_SFRP4	simple:P56706	simple:Q6FHJ7	WNT7B	SFRP4	TRUE	FALSE	FALSE	curated	FALSE	0.031
CPI-SS0EDAE16B6	EPOR_KITLG	simple:P19235	simple:P21583	EPOR	KITLG	TRUE	TRUE	FALSE	I2D	FALSE	0.031
CPI-SS0B337B316	TEK_ANGPT1	simple:Q02763	simple:Q15389	TEK	ANGPT1	TRUE	TRUE	FALSE	curated	FALSE	0.031															0.213
CPI-SC09A33C92E	PLA2G2A_integrin_a4b1_complex	simple:P14555	complex:integrin_a4b1_complex	PLA2G2A		TRUE	FALSE	FALSE	curated	TRUE	0.031																						0.304																0.558
CPI-CS047EE9E03	BMR1A_ACR2A_BMP5	complex:BMR1A_ACR2A	simple:P22003		BMP5	TRUE	TRUE	FALSE	curated	FALSE	0.031
CPI-SC0C2126F8E	JAM2_integrin_a4b1_complex	simple:P57087	complex:integrin_a4b1_complex	JAM2		FALSE	FALSE	FALSE	curated	TRUE	0.031																						0.108
CPI-SC0B2557C9D	VCAM1_integrin_a4b1_complex	simple:P19320	complex:integrin_a4b1_complex	VCAM1		FALSE	FALSE	FALSE	curated	TRUE	0.031																						0.304								0.357
CPI-SC06CB2F292	NRG1_integrin_a6b4_complex	simple:Q02297	complex:integrin_a6b4_complex	NRG1		TRUE	TRUE	FALSE	curated	TRUE	0.047		0.262
CPI-CC0EE65B390	RAreceptor_RXRB_atRetinoicAcid_byALDH1A2	complex:RAreceptor_RXRB	complex:atRetinoicAcid_byALDH1A2			TRUE	TRUE	FALSE	curated	FALSE	0.047		0.133
CPI-CS090834433	FZD3_LRP6_WNT5B	complex:FZD3_LRP6	simple:Q9H1J7		WNT5B	TRUE	FALSE	FALSE	curated	FALSE	0.047
CPI-CS0DCC20D87	FZD3_LRP5_WNT5B	complex:FZD3_LRP5	simple:Q9H1J7		WNT5B	TRUE	FALSE	FALSE	curated	FALSE	0.047
CPI-SS0652F5D15	NPPB_DPP4	simple:P16860	simple:P27487	NPPB	DPP4	TRUE	FALSE	TRUE	InnateDB-All,MINT	FALSE	0.047
CPI-SS0E7CBFD03	WNT5A_ROR2	simple:P41221	simple:Q01974	WNT5A	ROR2	TRUE	FALSE	TRUE	curated	FALSE	0.047																																					0.178
CPI-SC0C81483EA	SPP1_integrin_a4b1_complex	simple:P10451	complex:integrin_a4b1_complex	SPP1		TRUE	FALSE	FALSE	curated	TRUE	0.047						0.14																																0.101
CPI-SS08643DD8A	WNT2B_SFRP2	simple:Q93097	simple:Q96HF1	WNT2B	SFRP2	TRUE	FALSE	FALSE	curated	FALSE	0.047																													0.222
CPI-CS0542286CC	FZD7_LRP6_WNT7B	complex:FZD7_LRP6	simple:P56706		WNT7B	TRUE	FALSE	FALSE	curated	FALSE	0.047																																						0.151
CPI-SS07F042076	EGFR_EPGN	simple:P00533	simple:Q6UW88	EGFR	EPGN	TRUE	TRUE	FALSE	curated	FALSE	0.047																																						0.184
CPI-CS05EAF93CC	BMPR1A_BMPR2_BMP7	complex:BMPR1A_BMPR2	simple:P18075		BMP7	TRUE	TRUE	FALSE	curated	FALSE	0.047																																					0.173
CPI-SS0BF9FA3F2	ERBB3_NRG1	simple:P21860	simple:Q02297	ERBB3	NRG1	TRUE	TRUE	TRUE	curated	FALSE	0.047	0.14					0.105	0.059
CPI-CS046BCFC6F	BMPR1A_BMPR2_BMP5	complex:BMPR1A_BMPR2	simple:P22003		BMP5	TRUE	TRUE	FALSE	curated	FALSE	0.047																																			0.449
CPI-SS04ABF9207	FRZB_WNT2B	simple:Q92765	simple:Q93097	FRZB	WNT2B	TRUE	FALSE	FALSE	curated	FALSE	0.047																												0.296		0.257	0.379
CPI-SC04D3AE2F6	COL22A1_integrin_a2b1_complex	simple:Q8NFW1	complex:integrin_a2b1_complex	COL22A1		TRUE	FALSE	FALSE	curated	TRUE	0.047
CPI-SC0F96CE387	FN1_integrin_a4b1_complex	simple:P02751	complex:integrin_a4b1_complex	FN1		TRUE	FALSE	FALSE	curated	TRUE	0.047														1.125
CPI-CS037DFC929	FZD7_LRP6_WNT6	complex:FZD7_LRP6	simple:Q9Y6F9		WNT6	TRUE	FALSE	FALSE	curated	FALSE	0.047																																				0.226
CPI-SC0AD976083	RORB_atRetinoicAcid_byALDH1A2	simple:Q92753	complex:atRetinoicAcid_byALDH1A2	RORB		TRUE	TRUE	FALSE	curated	FALSE	0.047																										0.179								0.308
CPI-CS01377664E	FZD6_LRP5_WNT6	complex:FZD6_LRP5	simple:Q9Y6F9		WNT6	TRUE	FALSE	FALSE	curated	FALSE	0.047												0.218
CPI-CC026C4A350	RAreceptor_RARA_atRetinoicAcid_byALDH1A2	complex:RAreceptor_RARA	complex:atRetinoicAcid_byALDH1A2			TRUE	TRUE	FALSE	curated	FALSE	0.047		0.142																0.136
CPI-SS004A55455	FRZB_WNT5B	simple:Q92765	simple:Q9H1J7	FRZB	WNT5B	TRUE	FALSE	FALSE	curated	FALSE	0.047																									0.34					0.428	0.329
CPI-SS098223056	SFRP2_WNT5B	simple:Q96HF1	simple:Q9H1J7	SFRP2	WNT5B	TRUE	FALSE	FALSE	curated	FALSE	0.047																																	0.266					0.354
CPI-SS023D39112	NPPB_NPR3	simple:P16860	simple:P17342	NPPB	NPR3	TRUE	FALSE	TRUE	I2D,InnateDB-All	FALSE	0.047
CPI-SS0795802F6	CCL4_SLC7A1	simple:P13236	simple:P30825	CCL4	SLC7A1	TRUE	FALSE	TRUE	IMEx,IntAct	FALSE	0.047																																						0.348
CPI-CC07740C2C7	RAreceptor_RARB_atRetinoicAcid_byALDH1A2	complex:RAreceptor_RARB	complex:atRetinoicAcid_byALDH1A2			TRUE	TRUE	FALSE	curated	FALSE	0.047																		0.143
CPI-SC0E029AB31	PLAUR_integrin_a4b1_complex	simple:Q03405	complex:integrin_a4b1_complex	PLAUR		TRUE	TRUE	FALSE	curated	TRUE	0.047																						0.196								0.203
CPI-CS03025232D	FZD3_LRP5_WNT5A	complex:FZD3_LRP5	simple:P41221		WNT5A	TRUE	FALSE	FALSE	curated	FALSE	0.047
CPI-CS0F06108D6	FZD3_LRP6_WNT5A	complex:FZD3_LRP6	simple:P41221		WNT5A	TRUE	FALSE	FALSE	curated	FALSE	0.047
CPI-SS03133B4F2	TFRC_TNFSF13B	simple:P02786	simple:Q9Y275	TFRC	TNFSF13B	TRUE	TRUE	FALSE	IMEx,IntAct	FALSE	0.047							0.183
CPI-SC069FF84F5	SPP1_integrin_a9b1_complex	simple:P10451	complex:integrin_a9b1_complex	SPP1		TRUE	FALSE	FALSE	curated	TRUE	0.047		0.227																																0.187
CPI-CS0F96B32B8	FZD6_LRP5_WNT7B	complex:FZD6_LRP5	simple:P56706		WNT7B	TRUE	FALSE	FALSE	curated	FALSE	0.047														0.143
CPI-CS034FCACC9	FZD1_LRP6_WNT6	complex:FZD1_LRP6	simple:Q9Y6F9		WNT6	TRUE	FALSE	FALSE	curated	FALSE	0.047																																				0.226
CPI-SS0911EECCC	CXCL8_ACKR1	simple:P10145	simple:Q16570	CXCL8	ACKR1	TRUE	FALSE	TRUE	curated	FALSE	0.047								0.345
CPI-SS095463C07	CCRL2_RARRES2	simple:O00421	simple:Q99969	CCRL2	RARRES2	TRUE	TRUE	FALSE	curated	FALSE	0.047											0.626	0.516	0.608
CPI-SS04CD88411	GPR1_RARRES2	simple:P46091	simple:Q99969	GPR1	RARRES2	TRUE	TRUE	FALSE	curated	FALSE	0.047
CPI-SS0D0235DCE	SLIT2_ROBO2	simple:O94813	simple:Q9HCK4	SLIT2	ROBO2	TRUE	FALSE	TRUE	curated	FALSE	0.047
CPI-SS09C06644C	CADM3_CADM1	simple:Q8N126	simple:Q9BY67	CADM3	CADM1	FALSE	FALSE	FALSE	curated	FALSE	0.047																																	0.422			0.347		0.318
CPI-SS052BBD9F9	CXCL1_ACKR1	simple:P09341	simple:Q16570	CXCL1	ACKR1	TRUE	FALSE	TRUE	curated	FALSE	0.047
CPI-SC0EA880BEF	PTGER1_ProstaglandinE2_byPTGES3	simple:P34995	complex:ProstaglandinE2_byPTGES3	PTGER1		TRUE	TRUE	FALSE	curated	FALSE	0.047
CPI-SC00EAD4C47	COL5A3_integrin_a1b1_complex	simple:P25940	complex:integrin_a1b1_complex	COL5A3		TRUE	FALSE	FALSE	curated	TRUE	0.047
CPI-SC04BC5B245	FN1_integrin_a8b1_complex	simple:P02751	complex:integrin_a8b1_complex	FN1		TRUE	FALSE	FALSE	curated	TRUE	0.047															1.156
CPI-SC0BE9FDD60	PTGER1_ProstaglandinE2_byPTGES	simple:P34995	complex:ProstaglandinE2_byPTGES	PTGER1		TRUE	TRUE	FALSE	curated	FALSE	0.047
CPI-SS03A3EE72E	FLT4_PDGFC	simple:P35916	simple:Q9NRA1	FLT4	PDGFC	TRUE	TRUE	FALSE	guidetopharmacology.org	FALSE	0.047									0.21					0.276	0.223
CPI-CS064EF7C8D	FZD1_LRP6_WNT7B	complex:FZD1_LRP6	simple:P56706		WNT7B	TRUE	FALSE	FALSE	curated	FALSE	0.047																																						0.151
CPI-SS007954822	WNT5A_FRZB	simple:P41221	simple:Q92765	WNT5A	FRZB	TRUE	FALSE	FALSE	curated	FALSE	0.047																																				0.319
CPI-SS04F1CBF06	NTN1_DCC	simple:O95631	simple:P43146	NTN1	DCC	TRUE	FALSE	TRUE	curated	FALSE	0.047	0.265								0.152																								0.271
CPI-SS00C9DE87A	NTN1_UNC5B	simple:O95631	simple:Q8IZJ1	NTN1	UNC5B	TRUE	FALSE	TRUE	curated	FALSE	0.047							0.224								0.112
CPI-SS03F33B34C	WNT5A_SFRP2	simple:P41221	simple:Q96HF1	WNT5A	SFRP2	TRUE	FALSE	FALSE	curated	FALSE	0.047																																					0.245
CPI-SC01AD532CA	ADM2_RAMP2_complex	simple:Q7Z4H4	complex:RAMP2_complex	ADM2		TRUE	FALSE	TRUE	curated	FALSE	0.047
CPI-SC06EEEC092	COL17A1_integrin_a2b1_complex	simple:Q9UMD9	complex:integrin_a2b1_complex	COL17A1		TRUE	FALSE	FALSE	curated	TRUE	0.047
CPI-SC0FD500AF3	COL9A3_integrin_a10b1_complex	simple:Q14050	complex:integrin_a10b1_complex	COL9A3		TRUE	FALSE	FALSE	curated	TRUE	0.047
CPI-SC01BE5E1F7	COL15A1_integrin_a10b1_complex	simple:P39059	complex:integrin_a10b1_complex	COL15A1		TRUE	FALSE	FALSE	curated	TRUE	0.047
CPI-SS004C23DCE	EREG_EGFR	simple:O14944	simple:P00533	EREG	EGFR	TRUE	FALSE	TRUE	curated	FALSE	0.047
CPI-SS0B3829651	CADM3_EPB41L1	simple:Q8N126	simple:Q9H4G0	CADM3	EPB41L1	FALSE	FALSE	FALSE	curated	FALSE	0.047																																	0.341					0.343
CPI-CS0569B9B91	BMPR1B_BMPR2_BMPR1A	complex:BMPR1B_BMPR2	simple:P36894		BMPR1A	FALSE	TRUE	TRUE	curated	FALSE	0.047
CPI-SS0F972435E	FLT4_VEGFC	simple:P35916	simple:P49767	FLT4	VEGFC	TRUE	TRUE	FALSE	curated	FALSE	0.047														0.192	0.242	0.236
CPI-SS03E273233	ADORA2A_ENTPD1	simple:P29274	simple:P49961	ADORA2A	ENTPD1	FALSE	TRUE	FALSE	curated	FALSE	0.062										0.183						0.229
CPI-SS0F9B3B259	TNFSF13_TNFRSF1A	simple:O75888	simple:P19438	TNFSF13	TNFRSF1A	TRUE	FALSE	TRUE	I2D,InnateDB-All	FALSE	0.062																		0.479				0.375	0.425	0.375
CPI-SS01D36DDFA	PTPRS_NTRK3	simple:Q13332	simple:Q16288	PTPRS	NTRK3	FALSE	TRUE	TRUE	curated	FALSE	0.062			0.182																																0.321
CPI-CS0259A0EB4	Dehydroepiandrosterone_bySTS_PPARA	complex:Dehydroepiandrosterone_bySTS	simple:Q07869		PPARA	TRUE	FALSE	TRUE	curated	FALSE	0.062
CPI-SS00D3CD86E	TTR_DDR1	simple:P02766	simple:Q08345	TTR	DDR1	TRUE	FALSE	TRUE	I2D,IMEx,InnateDB-All,IntAct	FALSE	0.062																									0.324			0.281		0.351	0.271
CPI-SS026F29267	SFRP4_WNT2B	simple:Q6FHJ7	simple:Q93097	SFRP4	WNT2B	TRUE	FALSE	FALSE	curated	FALSE	0.062																							0.481					0.813		0.774	0.897
CPI-CS05C76711D	FZD5_LRP6_WNT2B	complex:FZD5_LRP6	simple:Q93097		WNT2B	TRUE	FALSE	FALSE	curated	FALSE	0.062
CPI-CS07AD29D6C	FZD5_LRP5_WNT2B	complex:FZD5_LRP5	simple:Q93097		WNT2B	TRUE	FALSE	FALSE	curated	FALSE	0.062
CPI-CS0DC57DE37	Desmosterol_byDHCR7_NR1H3	complex:Desmosterol_byDHCR7	simple:Q13133		NR1H3	TRUE	FALSE	TRUE	curated	FALSE	0.062							0.086								0.086
CPI-CS0B08AEA2D	Estradiol_byHSD17B1_GPER1	complex:Estradiol_byHSD17B1	simple:Q99527		GPER1	TRUE	FALSE	TRUE	curated	FALSE	0.062
CPI-CS0F53060BB	FZD2_LRP6_WNT2B	complex:FZD2_LRP6	simple:Q93097		WNT2B	TRUE	FALSE	FALSE	curated	FALSE	0.062
CPI-CS0E68F5752	FZD2_LRP5_WNT2B	complex:FZD2_LRP5	simple:Q93097		WNT2B	TRUE	FALSE	FALSE	curated	FALSE	0.062
CPI-CS0E1BF543E	ACVR1_BMPR2_BMP5	complex:ACVR1_BMPR2	simple:P22003		BMP5	TRUE	TRUE	FALSE	curated	FALSE	0.062																																			0.519
CPI-SS05A26A1DE	PDGFB_PDGFRB	simple:P01127	simple:P09619	PDGFB	PDGFRB	TRUE	FALSE	TRUE	curated	FALSE	0.062
CPI-SS0FEEB187C	PDGFB_PDGFRA	simple:P01127	simple:P16234	PDGFB	PDGFRA	TRUE	FALSE	TRUE	curated	FALSE	0.062
CPI-SC00DF4C861	PDGFB_PDGFR_complex	simple:P01127	complex:PDGFR_complex	PDGFB		TRUE	FALSE	TRUE	curated	FALSE	0.062
CPI-SS09F973C1A	EPHA2_EFNA4	simple:P29317	simple:P52798	EPHA2	EFNA4	TRUE	TRUE	FALSE	curated	FALSE	0.062
CPI-SS0DEDA3567	TNFSF10_RIPK1	simple:P50591	simple:Q13546	TNFSF10	RIPK1	TRUE	FALSE	TRUE	InnateDB-All	FALSE	0.062																						0.402	0.391
CPI-SS0FE9D6F11	WNT7B_SFRP1	simple:P56706	simple:Q8N474	WNT7B	SFRP1	TRUE	FALSE	FALSE	curated	FALSE	0.062
CPI-SS06A0B20BD	FGFR2_EPHA4	simple:P21802	simple:P54764	FGFR2	EPHA4	TRUE	TRUE	TRUE	I2D,InnateDB-All	FALSE	0.062						0.175	0.208																							0.255	0.288
CPI-SC00942962B	COL17A1_integrin_a10b1_complex	simple:Q9UMD9	complex:integrin_a10b1_complex	COL17A1		TRUE	FALSE	FALSE	curated	TRUE	0.062
CPI-SS04A97448D	FGF1_FGFR2	simple:P05230	simple:P21802	FGF1	FGFR2	TRUE	FALSE	TRUE	curated	FALSE	0.062
CPI-SC0FAC9844A	COL4A4_integrin_a11b1_complex	simple:P53420	complex:integrin_a11b1_complex	COL4A4		TRUE	FALSE	FALSE	curated	TRUE	0.062						0.283	0.315
CPI-SC08F17FB3E	COL4A3_integrin_a11b1_complex	simple:Q01955	complex:integrin_a11b1_complex	COL4A3		TRUE	FALSE	FALSE	curated	TRUE	0.062						0.463	0.494
CPI-SC037038602	COL7A1_integrin_a11b1_complex	simple:Q02388	complex:integrin_a11b1_complex	COL7A1		TRUE	FALSE	FALSE	curated	TRUE	0.062
CPI-SC092A2325E	COL14A1_integrin_a11b1_complex	simple:Q05707	complex:integrin_a11b1_complex	COL14A1		TRUE	FALSE	FALSE	curated	TRUE	0.062																																						0.763
CPI-SS0938C6980	DLL4_NOTCH3	simple:Q9NR61	simple:Q9UM47	DLL4	NOTCH3	FALSE	FALSE	TRUE	curated	FALSE	0.062														0.098	0.278
CPI-SS041C01EC0	S1PR2_FAM19A5	simple:O95136	simple:Q7Z5A7	S1PR2	FAM19A5	TRUE	TRUE	FALSE	curated	FALSE	0.062
CPI-SC093DFA335	COL13A1_integrin_a11b1_complex	simple:Q5TAT6	complex:integrin_a11b1_complex	COL13A1		FALSE	FALSE	FALSE	curated	TRUE	0.062
CPI-SS035E5A708	DLL3_NOTCH3	simple:Q9NYJ7	simple:Q9UM47	DLL3	NOTCH3	FALSE	FALSE	TRUE	curated	FALSE	0.062
CPI-SS00BD8FF72	POMC_MC1R	simple:P01189	simple:Q01726	POMC	MC1R	TRUE	FALSE	TRUE	curated	FALSE	0.062																														0.093	0.093
CPI-SS07F60834D	MET_HGF	simple:P08581	simple:P14210	MET	HGF	TRUE	TRUE	FALSE	curated	FALSE	0.062
CPI-SC0713C9654	COL22A1_integrin_a1b1_complex	simple:Q8NFW1	complex:integrin_a1b1_complex	COL22A1		TRUE	FALSE	FALSE	curated	TRUE	0.062
CPI-SC0C841033A	COL17A1_integrin_a1b1_complex	simple:Q9UMD9	complex:integrin_a1b1_complex	COL17A1		TRUE	FALSE	FALSE	curated	TRUE	0.062
CPI-CS075442484	BMR1A_ACR2A_BMP2	complex:BMR1A_ACR2A	simple:P12643		BMP2	TRUE	TRUE	FALSE	curated	FALSE	0.062
CPI-SC001669E22	GDF11_TGFR_AVR2A	simple:O95390	complex:TGFR_AVR2A	GDF11		TRUE	FALSE	TRUE	curated	FALSE	0.062
CPI-CS012D15A88	BMR1A_ACR2A_BMP4	complex:BMR1A_ACR2A	simple:P12644		BMP4	TRUE	TRUE	FALSE	curated	FALSE	0.062
CPI-SS041C01EC0	S1PR2_TAFA5	simple:O95136	simple:Q7Z5A7	S1PR2	TAFA5	TRUE	TRUE	FALSE	curated	FALSE	0.062
CPI-SC0DA063880	COL5A3_integrin_a10b1_complex	simple:P25940	complex:integrin_a10b1_complex	COL5A3		TRUE	FALSE	FALSE	curated	TRUE	0.062
CPI-SS0472C478C	BMP7_PTPRK	simple:P18075	simple:Q15262	BMP7	PTPRK	TRUE	FALSE	TRUE	InnateDB-All	FALSE	0.062																																		0.182				0.255
CPI-SS0659DBE72	EFNA4_EPHA4	simple:P52798	simple:P54764	EFNA4	EPHA4	TRUE	FALSE	TRUE	curated	FALSE	0.062
CPI-SS0CE496333	SFRP1_WNT6	simple:Q8N474	simple:Q9Y6F9	SFRP1	WNT6	TRUE	FALSE	FALSE	curated	FALSE	0.062				0.633								0.211
CPI-CS05CAC687A	ACVR_1B2A_receptor_GDF11	complex:ACVR_1B2A_receptor	simple:O95390		GDF11	TRUE	TRUE	FALSE	curated	FALSE	0.062
CPI-SS0470AF83E	EPHB1_EFNB1	simple:P54762	simple:P98172	EPHB1	EFNB1	FALSE	TRUE	FALSE	curated	FALSE	0.062				0.107		0.079	0.077	0.184
CPI-SS0111AAD26	EPHB2_EFNB1	simple:P29323	simple:P98172	EPHB2	EFNB1	FALSE	TRUE	FALSE	curated	FALSE	0.062
CPI-SS072B19293	HLA-DPA1_GAL	simple:HLADPA1	simple:P22466	HLA-DPA1	GAL	TRUE	TRUE	FALSE	InnateDB-All	FALSE	0.062														0.397	0.2
CPI-SS0BAB460FF	ANGPT2_TEK	simple:O15123	simple:Q02763	ANGPT2	TEK	TRUE	FALSE	TRUE	curated	FALSE	0.062
CPI-SS0E5AF12B6	NOTCH1_NOV	simple:P46531	simple:P48745	NOTCH1	NOV	TRUE	TRUE	FALSE	I2D,InnateDB-All	FALSE	0.062														0.148
CPI-SS00D153A8A	NOTCH4_DLL4	simple:Q99466	simple:Q9NR61	NOTCH4	DLL4	FALSE	TRUE	FALSE	curated	FALSE	0.062										0.334						0.565
CPI-SS09D379E5B	NOTCH4_DLL3	simple:Q99466	simple:Q9NYJ7	NOTCH4	DLL3	FALSE	TRUE	FALSE	curated	FALSE	0.062														0.29	0.29
CPI-SS02FEAF02E	FGF5_FGFR2	simple:P12034	simple:P21802	FGF5	FGFR2	TRUE	FALSE	TRUE	I2D,IMEx,InnateDB-All,IntAct	FALSE	0.062
CPI-SS0A874F65F	LGR4_RSPO3	simple:Q9BXB1	simple:Q9BXY4	LGR4	RSPO3	TRUE	TRUE	FALSE	curated	FALSE	0.062
CPI-SS09C52F54E	LGALS9_SORL1	simple:O00182	simple:Q92673	LGALS9	SORL1	TRUE	FALSE	TRUE	InnateDB-All	FALSE	0.062									0.253			0.145
CPI-CS0DAA66443	BMR1A_ACR2A_GDF5	complex:BMR1A_ACR2A	simple:P43026		GDF5	TRUE	TRUE	FALSE	curated	FALSE	0.062
CPI-SS0BC7CD11B	LGALS9_MET	simple:O00182	simple:P08581	LGALS9	MET	TRUE	FALSE	TRUE	InnateDB-All	FALSE	0.062														0.337	0.226
CPI-SS02928C71A	PDGFB_LRP1	simple:P01127	simple:Q07954	PDGFB	LRP1	TRUE	FALSE	TRUE	I2D,InnateDB-All	FALSE	0.062
CPI-SS016B7C7D6	BMP2_SMO	simple:P12643	simple:Q99835	BMP2	SMO	TRUE	FALSE	TRUE	I2D	FALSE	0.062
CPI-CS08CC8F9D3	ACVR1_BMPR2_BMP7	complex:ACVR1_BMPR2	simple:P18075		BMP7	TRUE	TRUE	FALSE	curated	FALSE	0.062																																					0.243
CPI-SS08C3D27F7	NOTCH1_JAG2	simple:P46531	simple:Q9Y219	NOTCH1	JAG2	FALSE	TRUE	FALSE	curated	FALSE	0.062																0.224
CPI-SC06F3DDF90	COL11A1_integrin_a11b1_complex	simple:P12107	complex:integrin_a11b1_complex	COL11A1		TRUE	FALSE	FALSE	curated	TRUE	0.062
CPI-SS006EED1C5	CD36_THBS2	simple:P16671	simple:P35442	CD36	THBS2	FALSE	TRUE	FALSE	curated	FALSE	0.062												0.154	0.63	0.27	0.184
CPI-SS0BA601DC4	BDNF_NTRK2	simple:P23560	simple:Q16620	BDNF	NTRK2	TRUE	FALSE	TRUE	curated	FALSE	0.062
CPI-CC0C0E5D3E6	RAreceptor_RARA_RXRA_atRetinoicAcid_byALDH1A1	complex:RAreceptor_RARA_RXRA	complex:atRetinoicAcid_byALDH1A1			TRUE	TRUE	FALSE	curated	FALSE	0.062
CPI-SS00C24ED50	CDH5_CDH5	simple:P33151	simple:P33151	CDH5	CDH5	FALSE	FALSE	FALSE	curated	FALSE	0.062										0.649						0.595
CPI-CC054A62E24	RAreceptor_RARB_RXRB_atRetinoicAcid_byALDH1A1	complex:RAreceptor_RARB_RXRB	complex:atRetinoicAcid_byALDH1A1			TRUE	TRUE	FALSE	curated	FALSE	0.062
CPI-SS0A437E174	NTS_SORT1	simple:P30990	simple:Q99523	NTS	SORT1	TRUE	FALSE	TRUE	curated	FALSE	0.062
CPI-SS005F1054E	UNC5B_NTN4	simple:Q8IZJ1	simple:Q9HB63	UNC5B	NTN4	TRUE	TRUE	FALSE	curated	FALSE	0.062
CPI-CC034CDFF5A	RAreceptor_RARA_RXRA_atRetinoicAcid_byALDH1A3	complex:RAreceptor_RARA_RXRA	complex:atRetinoicAcid_byALDH1A3			TRUE	TRUE	FALSE	curated	FALSE	0.062
CPI-SS0C53F7672	CDH6_CDH6	simple:P55285	simple:P55285	CDH6	CDH6	FALSE	FALSE	FALSE	curated	FALSE	0.062
CPI-CC02DA10AF1	RAreceptor_RARB_RXRB_atRetinoicAcid_byALDH1A3	complex:RAreceptor_RARB_RXRB	complex:atRetinoicAcid_byALDH1A3			TRUE	TRUE	FALSE	curated	FALSE	0.062
CPI-SC044916391	COL6A3_integrin_a11b1_complex	simple:P12111	complex:integrin_a11b1_complex	COL6A3		TRUE	FALSE	FALSE	curated	TRUE	0.078							0.14																															0.998
CPI-SC0CC30CEC0	COL8A2_integrin_a11b1_complex	simple:P25067	complex:integrin_a11b1_complex	COL8A2		TRUE	FALSE	FALSE	curated	TRUE	0.078						0.483	0.514																							0.346	0.377
CPI-SS0A21B9682	WNT5A_SFRP4	simple:P41221	simple:Q6FHJ7	WNT5A	SFRP4	TRUE	FALSE	FALSE	curated	FALSE	0.078																																			0.421	0.837
CPI-SS0C6448B94	IL1B_ADRB2	simple:P01584	simple:P07550	IL1B	ADRB2	TRUE	FALSE	TRUE	I2D	FALSE	0.078
CPI-SS0C93E48D7	THBS1_CD36	simple:P07996	simple:P16671	THBS1	CD36	FALSE	FALSE	TRUE	curated	FALSE	0.078		0.439																								0.291								0.278
CPI-CS03BC3B437	FZD4_LRP5_WNT2B	complex:FZD4_LRP5	simple:Q93097		WNT2B	TRUE	FALSE	FALSE	curated	FALSE	0.078
CPI-SS07AD626C8	VDR_HBEGF	simple:P11473	simple:Q99075	VDR	HBEGF	TRUE	TRUE	TRUE	InnateDB	FALSE	0.078
CPI-SS0C28FEC7D	TNFSF13_TNFRSF14	simple:O75888	simple:Q92956	TNFSF13	TNFRSF14	TRUE	FALSE	TRUE	I2D,InnateDB-All	FALSE	0.078																	0.132	0.196		0.135	0.278			0.173
CPI-SC0C8B7BCBB	COL11A1_integrin_a2b1_complex	simple:P12107	complex:integrin_a2b1_complex	COL11A1		TRUE	FALSE	FALSE	curated	TRUE	0.078
CPI-SS08A1F8C22	TGFB1_VDR	simple:P01137	simple:P11473	TGFB1	VDR	TRUE	FALSE	TRUE	InnateDB-All	FALSE	0.078						0.229								0.261																0.126
CPI-SC05640277E	COL7A1_integrin_a2b1_complex	simple:Q02388	complex:integrin_a2b1_complex	COL7A1		TRUE	FALSE	FALSE	curated	TRUE	0.078
CPI-SC0926FDACC	COL4A3_integrin_a2b1_complex	simple:Q01955	complex:integrin_a2b1_complex	COL4A3		TRUE	FALSE	FALSE	curated	TRUE	0.078		0.469				1.159	0.648
CPI-CS0AF64B48C	FZD4_LRP6_WNT2B	complex:FZD4_LRP6	simple:Q93097		WNT2B	TRUE	FALSE	FALSE	curated	FALSE	0.078
CPI-SC0FA343CEF	COL13A1_integrin_a2b1_complex	simple:Q5TAT6	complex:integrin_a2b1_complex	COL13A1		FALSE	FALSE	FALSE	curated	TRUE	0.078
CPI-SS0BFD8E056	EFNB2_EPHB1	simple:P52799	simple:P54762	EFNB2	EPHB1	FALSE	TRUE	TRUE	curated	FALSE	0.078									0.186																0.136
CPI-SC0AA500B63	COL22A1_integrin_a10b1_complex	simple:Q8NFW1	complex:integrin_a10b1_complex	COL22A1		TRUE	FALSE	FALSE	curated	TRUE	0.078
CPI-SS0E41702C1	IGF1_IGF1R	simple:P05019	simple:P08069	IGF1	IGF1R	TRUE	FALSE	TRUE	curated	FALSE	0.078									0.23			0.158	0.203	0.225	0.235
CPI-SC06DAFCB1D	IFNE_Type_I_IFNR	simple:Q86WN2	complex:Type_I_IFNR	IFNE		TRUE	FALSE	TRUE	curated	FALSE	0.078
CPI-CS024EB9593	FZD8_LRP6_WNT2B	complex:FZD8_LRP6	simple:Q93097		WNT2B	TRUE	FALSE	FALSE	curated	FALSE	0.094
CPI-CS023DB57C8	FZD8_LRP5_WNT2B	complex:FZD8_LRP5	simple:Q93097		WNT2B	TRUE	FALSE	FALSE	curated	FALSE	0.094
CPI-CS0CA549059	FZD7_LRP5_WNT2B	complex:FZD7_LRP5	simple:Q93097		WNT2B	TRUE	FALSE	FALSE	curated	FALSE	0.094
CPI-CS09F32EE7D	FZD6_LRP6_WNT2B	complex:FZD6_LRP6	simple:Q93097		WNT2B	TRUE	FALSE	FALSE	curated	FALSE	0.094
CPI-CS0CF5A502A	FZD8_LRP5_WNT5A	complex:FZD8_LRP5	simple:P41221		WNT5A	TRUE	FALSE	FALSE	curated	FALSE	0.094
CPI-CS0F983512F	FZD8_LRP6_WNT5A	complex:FZD8_LRP6	simple:P41221		WNT5A	TRUE	FALSE	FALSE	curated	FALSE	0.094
CPI-CS04A96900E	FDZ8_RYK_WNT5A	complex:FDZ8_RYK	simple:P41221		WNT5A	TRUE	TRUE	FALSE	curated	FALSE	0.094
CPI-CS07135653F	FZD1_LRP5_WNT2B	complex:FZD1_LRP5	simple:Q93097		WNT2B	TRUE	FALSE	FALSE	curated	FALSE	0.094
CPI-SS083CBFACD	MDK_SORL1	simple:P21741	simple:Q92673	MDK	SORL1	TRUE	FALSE	TRUE	InnateDB-All	FALSE	0.094	0.449																0.402								0.715			0.607
CPI-SS07D56EB05	CMKLR1_RARRES2	simple:Q99788	simple:Q99969	CMKLR1	RARRES2	TRUE	TRUE	FALSE	curated	FALSE	0.094
CPI-SC072376C7B	COL4A4_integrin_a2b1_complex	simple:P53420	complex:integrin_a2b1_complex	COL4A4		TRUE	FALSE	FALSE	curated	TRUE	0.094		0.29				0.98	0.469
CPI-SS04D1D0B92	LRP6_DKK2	simple:O75581	simple:Q9UBU2	LRP6	DKK2	TRUE	TRUE	FALSE	curated	FALSE	0.094																																					0.447
CPI-SC0CCCF9A7F	COL14A1_integrin_a2b1_complex	simple:Q05707	complex:integrin_a2b1_complex	COL14A1		TRUE	FALSE	FALSE	curated	TRUE	0.094																																		0.77				1.46
CPI-SC01539071B	COL4A6_integrin_a11b1_complex	simple:Q14031	complex:integrin_a11b1_complex	COL4A6		TRUE	FALSE	FALSE	curated	TRUE	0.094						0.144	0.175
CPI-CS0EC7F7C75	Dihydrotestosterone_bySRD5A1_AR	complex:Dihydrotestosterone_bySRD5A1	simple:P10275		AR	TRUE	FALSE	TRUE	curated	FALSE	0.094
CPI-SC0F0D82E23	PTGFR_ProstaglandinF2a_byPRXL2B	simple:P43088	complex:ProstaglandinF2a_byPRXL2B	PTGFR		TRUE	TRUE	FALSE	curated	FALSE	0.094																																						0.232
CPI-SS0BD9F32BA	LGALS9_DAG1	simple:O00182	simple:Q14118	LGALS9	DAG1	TRUE	FALSE	TRUE	InnateDB-All	FALSE	0.094													0.187	0.367	0.264
CPI-SC00A2075DC	PTGER1_ProstaglandinE2_byPTGES2	simple:P34995	complex:ProstaglandinE2_byPTGES2	PTGER1		TRUE	TRUE	FALSE	curated	FALSE	0.094
CPI-SC0AC1EFC2A	PTGER2_ProstaglandinE2_byPTGES3	simple:P43116	complex:ProstaglandinE2_byPTGES3	PTGER2		TRUE	TRUE	FALSE	curated	FALSE	0.094																		0.642	0.617	0.66						0.659	0.634	0.677
CPI-SS02572E1EF	NRG1_LGR4	simple:Q02297	simple:Q9BXB1	NRG1	LGR4	TRUE	TRUE	TRUE	InnateDB-All	FALSE	0.094						0.154	0.138
CPI-SC0E5A1BA8E	LAMA3_integrin_a3b1_complex	simple:Q16787	complex:integrin_a3b1_complex	LAMA3		TRUE	FALSE	FALSE	curated	TRUE	0.094
CPI-SC0FA241084	CSPG4_integrin_a3b1_complex	simple:Q6UVK1	complex:integrin_a3b1_complex	CSPG4		FALSE	FALSE	FALSE	curated	TRUE	0.094
CPI-CC0DACB3814	RAreceptor_RXRB_atRetinoicAcid_byALDH1A1	complex:RAreceptor_RXRB	complex:atRetinoicAcid_byALDH1A1			TRUE	TRUE	FALSE	curated	FALSE	0.094			0.564	0.589
CPI-SS0FC01B947	EFNA5_EPHA4	simple:P52803	simple:P54764	EFNA5	EPHA4	FALSE	FALSE	TRUE	curated	FALSE	0.094						0.083	0.117
CPI-CC065EAD131	RAreceptor_RARG_atRetinoicAcid_byALDH1A1	complex:RAreceptor_RARG	complex:atRetinoicAcid_byALDH1A1			TRUE	TRUE	FALSE	curated	FALSE	0.094
CPI-CC08CA59D0F	RAreceptor_RARB_atRetinoicAcid_byALDH1A1	complex:RAreceptor_RARB	complex:atRetinoicAcid_byALDH1A1			TRUE	TRUE	FALSE	curated	FALSE	0.094																			0.574	0.599
CPI-SC0FC6454F5	COL27A1_integrin_a11b1_complex	simple:Q8IZC6	complex:integrin_a11b1_complex	COL27A1		TRUE	FALSE	FALSE	curated	TRUE	0.094						0.104	0.136
CPI-SS0C694CB44	VEGFA_GRIN2B	simple:P15692	simple:Q13224	VEGFA	GRIN2B	TRUE	FALSE	TRUE	I2D	FALSE	0.094	0.277																0.133								0.146								0.181
CPI-SS03C93A8FE	WNT5A_WIF1	simple:P41221	simple:Q9Y5W5	WNT5A	WIF1	TRUE	FALSE	FALSE	curated	FALSE	0.094																																				0.16	0.233
CPI-SS098F416C1	FGFR2_XPR1	simple:P21802	simple:Q9UBH6	FGFR2	XPR1	TRUE	TRUE	TRUE	InnateDB-All	FALSE	0.094						0.206	0.202	0.233																						0.286	0.282	0.313
CPI-CS0B0D7EFFD	FZD4_LRP5_WNT5B	complex:FZD4_LRP5	simple:Q9H1J7		WNT5B	TRUE	FALSE	FALSE	curated	FALSE	0.094
CPI-SS0DC4D593E	EPHB6_EFNB1	simple:O15197	simple:P98172	EPHB6	EFNB1	TRUE	TRUE	FALSE	curated	FALSE	0.094																																				0.137		0.109
CPI-CS06CF549E0	FZD4_LRP6_WNT5B	complex:FZD4_LRP6	simple:Q9H1J7		WNT5B	TRUE	FALSE	FALSE	curated	FALSE	0.094
CPI-CS0FCBFAE02	FZD2_LRP6_WNT5B	complex:FZD2_LRP6	simple:Q9H1J7		WNT5B	TRUE	FALSE	FALSE	curated	FALSE	0.094
CPI-CS026456D1C	FZD5_LRP5_WNT5B	complex:FZD5_LRP5	simple:Q9H1J7		WNT5B	TRUE	FALSE	FALSE	curated	FALSE	0.094
CPI-SS00046DCF3	EPHA4_EFNB1	simple:P54764	simple:P98172	EPHA4	EFNB1	FALSE	TRUE	FALSE	curated	FALSE	0.094
CPI-SS0DBFB8BEA	CCL2_ACKR1	simple:P13500	simple:Q16570	CCL2	ACKR1	TRUE	FALSE	TRUE	curated	FALSE	0.094								0.568								0.536								0.43								0.401
CPI-SS0586F2596	EPHB2_EFNA5	simple:P29323	simple:P52803	EPHB2	EFNA5	FALSE	TRUE	FALSE	curated	FALSE	0.094
CPI-CS016BAF864	FZD5_LRP6_WNT5B	complex:FZD5_LRP6	simple:Q9H1J7		WNT5B	TRUE	FALSE	FALSE	curated	FALSE	0.094
CPI-CS0382E5A36	FZD6_LRP6_WNT5B	complex:FZD6_LRP6	simple:Q9H1J7		WNT5B	TRUE	FALSE	FALSE	curated	FALSE	0.094
CPI-CS04EF7616F	FZD7_LRP5_WNT5B	complex:FZD7_LRP5	simple:Q9H1J7		WNT5B	TRUE	FALSE	FALSE	curated	FALSE	0.094
CPI-CS0DF112C1C	FZD2_LRP5_WNT5B	complex:FZD2_LRP5	simple:Q9H1J7		WNT5B	TRUE	FALSE	FALSE	curated	FALSE	0.094
CPI-CS0DB2153A6	FZD8_LRP5_WNT5B	complex:FZD8_LRP5	simple:Q9H1J7		WNT5B	TRUE	FALSE	FALSE	curated	FALSE	0.094
CPI-CS00D2EE99D	FZD7_LRP5_WNT5A	complex:FZD7_LRP5	simple:P41221		WNT5A	TRUE	FALSE	FALSE	curated	FALSE	0.094
CPI-CS0AE8152FD	FZD8_LRP6_WNT5B	complex:FZD8_LRP6	simple:Q9H1J7		WNT5B	TRUE	FALSE	FALSE	curated	FALSE	0.094
CPI-SC0E509A5C6	COL7A1_integrin_a1b1_complex	simple:Q02388	complex:integrin_a1b1_complex	COL7A1		TRUE	FALSE	FALSE	curated	TRUE	0.094
CPI-SS08696CC33	SFRP4_WNT5B	simple:Q6FHJ7	simple:Q9H1J7	SFRP4	WNT5B	TRUE	FALSE	FALSE	curated	FALSE	0.094																	0.441					0.53	0.43		0.857					0.945	0.846
CPI-CS00529A443	FZD2_LRP5_WNT5A	complex:FZD2_LRP5	simple:P41221		WNT5A	TRUE	FALSE	FALSE	curated	FALSE	0.094
CPI-CS09FB07CB1	FZD2_LRP6_WNT5A	complex:FZD2_LRP6	simple:P41221		WNT5A	TRUE	FALSE	FALSE	curated	FALSE	0.094
CPI-CS03524A330	FZD4_LRP5_WNT5A	complex:FZD4_LRP5	simple:P41221		WNT5A	TRUE	FALSE	FALSE	curated	FALSE	0.094
CPI-CS01BA77CE7	FZD4_LRP6_WNT5A	complex:FZD4_LRP6	simple:P41221		WNT5A	TRUE	FALSE	FALSE	curated	FALSE	0.094
CPI-CS05FB0A7F1	FZD5_LRP5_WNT5A	complex:FZD5_LRP5	simple:P41221		WNT5A	TRUE	FALSE	FALSE	curated	FALSE	0.094
CPI-CS00DEA8C12	FZD5_LRP6_WNT5A	complex:FZD5_LRP6	simple:P41221		WNT5A	TRUE	FALSE	FALSE	curated	FALSE	0.094
CPI-SS0C4E86714	TNFRSF1B_GRN	simple:P20333	simple:P28799	TNFRSF1B	GRN	TRUE	TRUE	FALSE	IMEx,InnateDB-All,MINT	FALSE	0.094
CPI-CS01521EE2B	FZD6_LRP6_WNT5A	complex:FZD6_LRP6	simple:P41221		WNT5A	TRUE	FALSE	FALSE	curated	FALSE	0.094
CPI-SS0703338F5	LGALS9_CD44	simple:O00182	simple:P16070	LGALS9	CD44	TRUE	FALSE	TRUE	InnateDB	FALSE	0.094													0.441	1.158	0.72
CPI-CS07545410E	FZD1_LRP5_WNT5B	complex:FZD1_LRP5	simple:Q9H1J7		WNT5B	TRUE	FALSE	FALSE	curated	FALSE	0.094
CPI-SS02770D68F	NOTCH2_JAG2	simple:Q04721	simple:Q9Y219	NOTCH2	JAG2	FALSE	TRUE	FALSE	curated	FALSE	0.094								0.157																0.159								0.196
CPI-SC0886D58EF	COL4A3_integrin_a1b1_complex	simple:Q01955	complex:integrin_a1b1_complex	COL4A3		TRUE	FALSE	FALSE	curated	TRUE	0.094				0.447		0.493	0.438	0.546
CPI-CS0837F11F9	PlexinA2_complex1_SEMA6A	complex:PlexinA2_complex1	simple:Q9H2E6		SEMA6A	FALSE	TRUE	FALSE	curated	FALSE	0.094
CPI-SC0AE4F5BAB	FN1_integrin_a11b1_complex	simple:P02751	complex:integrin_a11b1_complex	FN1		TRUE	FALSE	FALSE	curated	TRUE	0.094														1.173	1.205
CPI-CC0D18F107A	RAreceptor_RXRB_atRetinoicAcid_byALDH1A3	complex:RAreceptor_RXRB	complex:atRetinoicAcid_byALDH1A3			TRUE	TRUE	FALSE	curated	FALSE	0.094			0.17		0.176
CPI-SS0BCCDFA7A	NAMPT_IL13RA2	simple:P43490	simple:Q14627	NAMPT	IL13RA2	TRUE	FALSE	TRUE	InnateDB-All	FALSE	0.094						0.416								0.64	0.622							0.422	0.403
CPI-SC044B5BE16	COL4A5_integrin_a11b1_complex	simple:P29400	complex:integrin_a11b1_complex	COL4A5		TRUE	FALSE	FALSE	curated	TRUE	0.094						0.176	0.207
CPI-SS0FB5FE587	DLL1_NOTCH4	simple:O00548	simple:Q99466	DLL1	NOTCH4	FALSE	FALSE	TRUE	curated	FALSE	0.094										0.346						0.424																		0.398
CPI-SS010F961E8	WNT2B_WIF1	simple:Q93097	simple:Q9Y5W5	WNT2B	WIF1	TRUE	FALSE	FALSE	curated	FALSE	0.094																												0.136	0.21
CPI-SS047232C64	DLL1_NOTCH3	simple:O00548	simple:Q9UM47	DLL1	NOTCH3	FALSE	FALSE	TRUE	curated	FALSE	0.094														0.11	0.29																							0.163
CPI-SS00D9A0644	FGFR2_CD83	simple:P21802	simple:Q01151	FGFR2	CD83	TRUE	TRUE	TRUE	InnateDB-All	FALSE	0.094	0.431	0.255		0.267																					0.511	0.335		0.347
CPI-SC0AD2341AF	COL1A1_integrin_a11b1_complex	simple:P02452	complex:integrin_a11b1_complex	COL1A1		TRUE	FALSE	FALSE	curated	TRUE	0.094																																						1.004
CPI-SC0C061DC28	COL3A1_integrin_a11b1_complex	simple:P02461	complex:integrin_a11b1_complex	COL3A1		TRUE	FALSE	FALSE	curated	TRUE	0.094																																						0.816
CPI-SC0FB1817EE	COL6A1_integrin_a11b1_complex	simple:P12109	complex:integrin_a11b1_complex	COL6A1		TRUE	FALSE	FALSE	curated	TRUE	0.094																																						1.234
CPI-SS02682D84C	WNT5B_WIF1	simple:Q9H1J7	simple:Q9Y5W5	WNT5B	WIF1	TRUE	FALSE	FALSE	curated	FALSE	0.094				0.18	0.254
CPI-SC08821B0D2	COL5A1_integrin_a11b1_complex	simple:P20908	complex:integrin_a11b1_complex	COL5A1		TRUE	FALSE	FALSE	curated	TRUE	0.094																																						0.247
CPI-CC08689D69E	RAreceptor_RXRA_atRetinoicAcid_byALDH1A1	complex:RAreceptor_RXRA	complex:atRetinoicAcid_byALDH1A1			TRUE	TRUE	FALSE	curated	FALSE	0.094
CPI-SS0E075E5AF	NRG1_NETO2	simple:Q02297	simple:Q8NC67	NRG1	NETO2	TRUE	TRUE	TRUE	InnateDB-All	FALSE	0.094						0.239	0.52
CPI-SS073F3FAD5	WNT5A_ROR1	simple:P41221	simple:Q01973	WNT5A	ROR1	TRUE	FALSE	TRUE	curated	FALSE	0.094																																						0.111
CPI-CS0E4E75E3B	BMPR1A_BMPR2_BMP2	complex:BMPR1A_BMPR2	simple:P12643		BMP2	TRUE	TRUE	FALSE	curated	FALSE	0.094																																						0.155
CPI-SS0A932EB77	SLIT2_ROBO1	simple:O94813	simple:Q9Y6N7	SLIT2	ROBO1	TRUE	FALSE	TRUE	curated	FALSE	0.094																																						0.165
CPI-SC015ECCD97	COL1A2_integrin_a11b1_complex	simple:P08123	complex:integrin_a11b1_complex	COL1A2		TRUE	FALSE	FALSE	curated	TRUE	0.094																																						1.71
CPI-SC01633DC81	COL16A1_integrin_a11b1_complex	simple:Q07092	complex:integrin_a11b1_complex	COL16A1		TRUE	FALSE	FALSE	curated	TRUE	0.109																						0.138	0.17							0.152	0.183							0.402
CPI-SC044C2FDA4	COL27A1_integrin_a2b1_complex	simple:Q8IZC6	complex:integrin_a2b1_complex	COL27A1		TRUE	FALSE	FALSE	curated	TRUE	0.109						0.801	0.29
CPI-SC03AF43F8B	SEMA7A_integrin_a1b1_complex	simple:O75326	complex:integrin_a1b1_complex	SEMA7A		FALSE	FALSE	FALSE	curated	TRUE	0.109
CPI-CC03D29A57A	RAreceptor_RARB_atRetinoicAcid_byALDH1A3	complex:RAreceptor_RARB	complex:atRetinoicAcid_byALDH1A3			TRUE	TRUE	FALSE	curated	FALSE	0.109																			0.18		0.186
CPI-SS0651A6E1F	TFRC_HFE	simple:P02786	simple:Q30201	TFRC	HFE	TRUE	TRUE	FALSE	curated	FALSE	0.109						0.185	0.182																							0.077
CPI-SS0178F5C45	TGFB2_TGFBR3	simple:P61812	simple:Q03167	TGFB2	TGFBR3	TRUE	FALSE	TRUE	curated	FALSE	0.109
CPI-SS0D5A3EC0A	LCN2_SLC22A17	simple:P80188	simple:Q8WUG5	LCN2	SLC22A17	TRUE	FALSE	TRUE	curated	FALSE	0.109																																	0.191	0.148	0.191	0.25	0.181
CPI-SC0E53A238E	COL11A1_integrin_a1b1_complex	simple:P12107	complex:integrin_a1b1_complex	COL11A1		TRUE	FALSE	FALSE	curated	TRUE	0.109
CPI-CS0412B081A	DHEAsulfate_bySULT2B_PPARG	complex:DHEAsulfate_bySULT2B	simple:P37231		PPARG	TRUE	FALSE	TRUE	curated	FALSE	0.109		0.163																0.153					0.119			0.204					0.169
CPI-SS00F4DDF4B	PTN_PTPRS	simple:P21246	simple:Q13332	PTN	PTPRS	TRUE	FALSE	TRUE	I2D,IMEx,InnateDB-All,IntAct	FALSE	0.109																					0.734	0.658	0.685		1.016				1.155	1.079	1.105
CPI-CC019B04ACA	RAreceptor_RARA_atRetinoicAcid_byALDH1A3	complex:RAreceptor_RARA	complex:atRetinoicAcid_byALDH1A3			TRUE	TRUE	FALSE	curated	FALSE	0.109			0.179		0.184														0.173		0.179
CPI-SC0C5B4E222	COL6A2_integrin_a11b1_complex	simple:P12110	complex:integrin_a11b1_complex	COL6A2		TRUE	FALSE	FALSE	curated	TRUE	0.109																							0.432															1.444
CPI-SS0735F5C3A	TIMP1_FGFR2	simple:P01033	simple:P21802	TIMP1	FGFR2	TRUE	FALSE	TRUE	InnateDB-All	FALSE	0.109									1.36			1.44					1.312			1.392								1.157
CPI-CC03F4523A8	RAreceptor_RXRA_atRetinoicAcid_byALDH1A3	complex:RAreceptor_RXRA	complex:atRetinoicAcid_byALDH1A3			TRUE	TRUE	FALSE	curated	FALSE	0.125
CPI-SS0AD0ED887	TNFRSF11B_TNFSF10	simple:O00300	simple:P50591	TNFRSF11B	TNFSF10	TRUE	FALSE	FALSE	curated	FALSE	0.125
CPI-SS09C4988F8	PROS1_TYRO3	simple:P07225	simple:Q06418	PROS1	TYRO3	TRUE	FALSE	TRUE	guidetopharmacology.org	FALSE	0.125														0.175	0.159							0.131	0.115															0.235
CPI-SC04ABF0023	COL4A4_integrin_a1b1_complex	simple:P53420	complex:integrin_a1b1_complex	COL4A4		TRUE	FALSE	FALSE	curated	TRUE	0.125				0.267		0.314	0.258	0.366
CPI-SS07155793F	ACKR3_CXCL12	simple:P25106	simple:P48061	ACKR3	CXCL12	TRUE	TRUE	FALSE	guidetopharmacology.org	FALSE	0.125											0.363		0.775		0.24	0.532																			0.493		0.906
CPI-CS0C0193ABB	FLT1_complex_VEGFB	complex:FLT1_complex	simple:P49765		VEGFB	TRUE	TRUE	FALSE	curated	FALSE	0.125									0.212				0.34	0.365	0.209
CPI-SS075189979	AGRN_NCAM1	simple:O00468	simple:P13591	AGRN	NCAM1	TRUE	FALSE	TRUE	curated	FALSE	0.125
CPI-SC075489ADB	COL5A2_integrin_a11b1_complex	simple:P05997	complex:integrin_a11b1_complex	COL5A2		TRUE	FALSE	FALSE	curated	TRUE	0.125						0.213	0.244																															0.241
CPI-CC08FFD9783	RAreceptor_RARG_atRetinoicAcid_byALDH1A3	complex:RAreceptor_RARG	complex:atRetinoicAcid_byALDH1A3			TRUE	TRUE	FALSE	curated	FALSE	0.125
CPI-SS0E928B8C8	FGF7_FGFR2	simple:P21781	simple:P21802	FGF7	FGFR2	TRUE	FALSE	TRUE	curated	FALSE	0.125	1.264			1.344													0.501			0.581					0.49			0.57
CPI-SS09375CA29	ADGRL1_NRG1	simple:O94910	simple:Q02297	ADGRL1	NRG1	TRUE	TRUE	TRUE	InnateDB-All	FALSE	0.125	0.171					0.135	0.089
CPI-SS003C9A532	NOTCH2_DLL3	simple:Q04721	simple:Q9NYJ7	NOTCH2	DLL3	FALSE	TRUE	FALSE	curated	FALSE	0.125																														0.128	0.128							0.226
CPI-SS0607D1101	NOTCH1_DLL3	simple:P46531	simple:Q9NYJ7	NOTCH1	DLL3	FALSE	TRUE	FALSE	curated	FALSE	0.125														0.155	0.156
CPI-SS0593F278B	AGRN_PTPRS	simple:O00468	simple:Q13332	AGRN	PTPRS	TRUE	FALSE	TRUE	curated	FALSE	0.125
CPI-SS0F3A089DE	SEMA3E_PLXND1	simple:O15041	simple:Q9Y4D7	SEMA3E	PLXND1	TRUE	FALSE	TRUE	curated	FALSE	0.125		0.197			0.143			0.162																		0.285			0.231	0.196	0.209	0.25
CPI-SC0F36DD437	TGFB2_TGFbeta_receptor2	simple:P61812	complex:TGFbeta_receptor2	TGFB2		TRUE	FALSE	TRUE	curated	FALSE	0.125
CPI-SS012B7C21D	NOTCH1_DLL4	simple:P46531	simple:Q9NR61	NOTCH1	DLL4	FALSE	TRUE	FALSE	curated	FALSE	0.125										0.199						0.43
CPI-SC0FCF853DB	COL13A1_integrin_a1b1_complex	simple:Q5TAT6	complex:integrin_a1b1_complex	COL13A1		FALSE	FALSE	FALSE	curated	TRUE	0.125
CPI-CS0E5D1ECCE	PlexinA1_complex3_SEMA3A	complex:PlexinA1_complex3	simple:Q14563		SEMA3A	TRUE	TRUE	FALSE	curated	FALSE	0.125
CPI-SC0AB5FBF10	COL14A1_integrin_a1b1_complex	simple:Q05707	complex:integrin_a1b1_complex	COL14A1		TRUE	FALSE	FALSE	curated	TRUE	0.125																																				0.747		0.794
CPI-SS070BE6035	NTRK2_NTN4	simple:Q16620	simple:Q9HB63	NTRK2	NTN4	TRUE	TRUE	FALSE	curated	FALSE	0.125																																	0.606				0.758	0.536
CPI-SS01BCB9360	NCAM1_BDNF	simple:P13591	simple:P23560	NCAM1	BDNF	TRUE	TRUE	FALSE	I2D	FALSE	0.125						0.353	0.595																							0.342	0.584
CPI-SS06A999D25	PLD2_ARF1	simple:O14939	simple:P84077	PLD2	ARF1	FALSE	FALSE	FALSE	guidetopharmacology.org	FALSE	0.125
CPI-CS0AA769F5B	PlexinA3_complex1_SEMA3A	complex:PlexinA3_complex1	simple:Q14563		SEMA3A	TRUE	TRUE	FALSE	curated	FALSE	0.125
CPI-SS06B86672A	CD44_FGFR2	simple:P16070	simple:P21802	CD44	FGFR2	TRUE	TRUE	TRUE	InnateDB-All	FALSE	0.125																				0.334													0.506			0.586
CPI-SC04FF0CDA1	COL8A1_integrin_a11b1_complex	simple:P27658	complex:integrin_a11b1_complex	COL8A1		TRUE	FALSE	FALSE	curated	TRUE	0.125						0.799	0.83															0.28	0.311							0.29	0.321
CPI-SS02A0FF87F	FAM3C_CLEC2D	simple:Q92520	simple:Q9UHP7	FAM3C	CLEC2D	TRUE	FALSE	TRUE	IMEx,InnateDB-All,IntAct	FALSE	0.125						0.434	0.42							0.315	0.302
CPI-SS03F0B666C	BDNF_F11R	simple:P23560	simple:Q9Y624	BDNF	F11R	TRUE	FALSE	TRUE	IMEx,InnateDB-All,IntAct	FALSE	0.125
CPI-SS03722104E	HGF_CD44	simple:P14210	simple:P16070	HGF	CD44	TRUE	FALSE	TRUE	IMEx,InnateDB-All,IntAct	FALSE	0.125
CPI-SC08932F30D	PTGER2_ProstaglandinE2_byPTGES	simple:P43116	complex:ProstaglandinE2_byPTGES	PTGER2		TRUE	TRUE	FALSE	curated	FALSE	0.125																	0.194				0.333		0.264		0.211				0.35		0.281
CPI-SS04C672963	ESAM_ESAM	simple:Q96AP7	simple:Q96AP7	ESAM	ESAM	FALSE	FALSE	FALSE	curated	FALSE	0.125										1.367				0.719		1.341
CPI-SS0DC2A6D35	IL6_HRH1	simple:P05231	simple:P35367	IL6	HRH1	TRUE	FALSE	TRUE	IMEx,InnateDB-All,IntAct	FALSE	0.125																						0.294	0.281							0.271	0.258
CPI-SC0FDD31EAB	COL4A6_integrin_a2b1_complex	simple:Q14031	complex:integrin_a2b1_complex	COL4A6		TRUE	FALSE	FALSE	curated	TRUE	0.125		0.151				0.84	0.329
CPI-SS0419B80C4	LGALS9_LRP1	simple:O00182	simple:Q07954	LGALS9	LRP1	TRUE	FALSE	TRUE	InnateDB-All	FALSE	0.125											0.421		0.815	0.612	0.559
CPI-SS0EBFE1854	EFNA1_EPHA4	simple:P20827	simple:P54764	EFNA1	EPHA4	TRUE	FALSE	TRUE	curated	FALSE	0.125						0.293	0.327							0.493	0.527							0.19	0.223
CPI-SS0A9FB762A	LGALS9_PTPRK	simple:O00182	simple:Q15262	LGALS9	PTPRK	TRUE	FALSE	TRUE	InnateDB-All	FALSE	0.125										0.181				0.254	0.17	0.153
CPI-SS0F2FBF1F6	ROBO3_NELL2	simple:Q96MS0	simple:Q99435	ROBO3	NELL2	TRUE	TRUE	FALSE	curated	FALSE	0.125									0.245			0.208
CPI-SC0A1E8C5F6	RORB_atRetinoicAcid_byALDH1A1	simple:Q92753	complex:atRetinoicAcid_byALDH1A1	RORB		TRUE	TRUE	FALSE	curated	FALSE	0.125																											0.61	0.635	0.518						0.739	0.764	0.648
CPI-CC08F908F82	RAreceptor_RARA_atRetinoicAcid_byALDH1A1	complex:RAreceptor_RARA	complex:atRetinoicAcid_byALDH1A1			TRUE	TRUE	FALSE	curated	FALSE	0.125			0.573	0.597															0.567	0.592
CPI-SS085195142	TYRO3_GAS6	simple:Q06418	simple:Q14393	TYRO3	GAS6	TRUE	TRUE	FALSE	curated	FALSE	0.125
CPI-SS002DF6C31	LGALS9_SLC1A5	simple:O00182	simple:Q15758	LGALS9	SLC1A5	TRUE	FALSE	TRUE	I2D,InnateDB-All	FALSE	0.125											0.178	0.18		0.23	0.366
CPI-CS0D89E7C19	DHEAsulfate_bySULT2B_PPARD	complex:DHEAsulfate_bySULT2B	simple:Q03181		PPARD	TRUE	FALSE	FALSE	curated	FALSE	0.125						0.185	0.175															0.176	0.165							0.226	0.215
CPI-SC084C79E20	COL6A3_integrin_a2b1_complex	simple:P12111	complex:integrin_a2b1_complex	COL6A3		TRUE	FALSE	FALSE	curated	TRUE	0.125						0.805	0.294																											1.005				1.695
CPI-SS09A36B221	BDNF_SORT1	simple:P23560	simple:Q99523	BDNF	SORT1	TRUE	FALSE	TRUE	curated	FALSE	0.125
CPI-SS0DD9B3D49	NGF_SORT1	simple:P01138	simple:Q99523	NGF	SORT1	TRUE	FALSE	TRUE	curated	FALSE	0.125
CPI-SC0B991F6B1	COL11A1_integrin_a10b1_complex	simple:P12107	complex:integrin_a10b1_complex	COL11A1		TRUE	FALSE	FALSE	curated	TRUE	0.141
CPI-CS008DA70F3	FZD6_LRP5_WNT5A	complex:FZD6_LRP5	simple:P41221		WNT5A	TRUE	FALSE	FALSE	curated	FALSE	0.141													0.18	0.208	0.143
CPI-SS02371A6D6	VEGFA_EPHB2	simple:P15692	simple:P29323	VEGFA	EPHB2	TRUE	FALSE	TRUE	I2D	FALSE	0.141						0.248	0.251																								0.12							0.153
CPI-SC0CC8A2F79	COL4A3_integrin_a10b1_complex	simple:Q01955	complex:integrin_a10b1_complex	COL4A3		TRUE	FALSE	FALSE	curated	TRUE	0.141	0.553	0.852	0.534	0.496			0.428	0.514
CPI-SS0B02DE712	EGFR_NRG1	simple:P00533	simple:Q02297	EGFR	NRG1	TRUE	TRUE	TRUE	I2D,IMEx,InnateDB-All,IntAct	FALSE	0.141																																	0.269					0.234
CPI-SS076BC3BA6	HLA-DPB1_NRG1	simple:HLADPB1	simple:Q02297	HLA-DPB1	NRG1	TRUE	TRUE	TRUE	InnateDB-All	FALSE	0.141									0.233								0.262					0.226			0.311					0.276	0.23
CPI-SS0708FE6FF	NRG1_LSR	simple:Q02297	simple:Q86X29	NRG1	LSR	TRUE	TRUE	TRUE	InnateDB-All	FALSE	0.141						0.173	0.187	0.333
CPI-SS02AFCED82	EPHA2_EFNA5	simple:P29317	simple:P52803	EPHA2	EFNA5	FALSE	TRUE	FALSE	curated	FALSE	0.141	0.11					0.09	0.097
CPI-SC0FE04B899	PTGER2_ProstaglandinE2_byPTGES2	simple:P43116	complex:ProstaglandinE2_byPTGES2	PTGER2		TRUE	TRUE	FALSE	curated	FALSE	0.141																				0.218		0.277	0.253		0.217	0.21		0.235		0.294	0.27	0.205
CPI-CS0E0B6C700	FLT1_complex_PGF	complex:FLT1_complex	simple:P49763		PGF	TRUE	TRUE	FALSE	curated	FALSE	0.141										0.253		0.14		0.128		0.189
CPI-CS0890B81F6	FZD6_LRP5_WNT5B	complex:FZD6_LRP5	simple:Q9H1J7		WNT5B	TRUE	FALSE	FALSE	curated	FALSE	0.141									0.201					0.289	0.19
CPI-SS0889E281D	CADM1_CADM1	simple:Q9BY67	simple:Q9BY67	CADM1	CADM1	FALSE	FALSE	FALSE	curated	FALSE	0.141	0.336			0.261		0.232																			0.261			0.186		0.157
CPI-SC03FF6E42F	LAMC1_integrin_a7b1_complex	simple:P11047	complex:integrin_a7b1_complex	LAMC1		TRUE	FALSE	FALSE	curated	TRUE	0.141														0.232	0.195							0.163																0.37
CPI-SS0273C9AED	KDR_VEGFC	simple:P35968	simple:P49767	KDR	VEGFC	TRUE	TRUE	FALSE	curated	FALSE	0.141						0.109	0.16	0.153						0.287	0.338	0.331
CPI-SC050F64BB5	COL27A1_integrin_a1b1_complex	simple:Q8IZC6	complex:integrin_a1b1_complex	COL27A1		TRUE	FALSE	FALSE	curated	TRUE	0.141						0.135		0.187
CPI-SC0ECDD1074	COL6A3_integrin_a1b1_complex	simple:P12111	complex:integrin_a1b1_complex	COL6A3		TRUE	FALSE	FALSE	curated	TRUE	0.141								0.191																												0.982		1.028
CPI-CS0613E3AB7	FZD7_LRP6_WNT5B	complex:FZD7_LRP6	simple:Q9H1J7		WNT5B	TRUE	FALSE	FALSE	curated	FALSE	0.141																																	0.208					0.297
CPI-SS0BFB29A42	PLXNB2_PTN	simple:O15031	simple:P21246	PLXNB2	PTN	TRUE	TRUE	FALSE	I2D,IMEx,InnateDB-All,IntAct	FALSE	0.141			0.683	1.103																								1.047							0.685	1.106
CPI-SC0A18569E5	COL13A1_integrin_a10b1_complex	simple:Q5TAT6	complex:integrin_a10b1_complex	COL13A1		FALSE	FALSE	FALSE	curated	TRUE	0.141
CPI-SC0C287AFC3	COL4A5_integrin_a2b1_complex	simple:P29400	complex:integrin_a2b1_complex	COL4A5		TRUE	FALSE	FALSE	curated	TRUE	0.141		0.183				0.873	0.362
CPI-SC070741884	TGFB2_TGFbeta_receptor1	simple:P61812	complex:TGFbeta_receptor1	TGFB2		TRUE	FALSE	TRUE	curated	FALSE	0.141
CPI-CS0FB43E17E	FZD6_LRP5_WNT2B	complex:FZD6_LRP5	simple:Q93097		WNT2B	TRUE	FALSE	FALSE	curated	FALSE	0.141												0.157		0.118	0.24
CPI-SS02075E033	LRP5_DKK1	simple:O75197	simple:O94907	LRP5	DKK1	TRUE	TRUE	FALSE	curated	FALSE	0.141													0.199	0.665	0.324
CPI-SS0D68CB038	LRP6_DKK1	simple:O75581	simple:O94907	LRP6	DKK1	TRUE	TRUE	FALSE	curated	FALSE	0.141																																					0.207	0.672
CPI-SS0B99F22A2	JAG1_NOTCH3	simple:P78504	simple:Q9UM47	JAG1	NOTCH3	FALSE	FALSE	TRUE	curated	FALSE	0.141														0.139	0.319																							0.174
CPI-CS0CF3656D2	FZD1_LRP6_WNT2B	complex:FZD1_LRP6	simple:Q93097		WNT2B	TRUE	FALSE	FALSE	curated	FALSE	0.141																																				0.165		0.126
CPI-CS0A13F16D1	FZD7_LRP6_WNT2B	complex:FZD7_LRP6	simple:Q93097		WNT2B	TRUE	FALSE	FALSE	curated	FALSE	0.141																																				0.165		0.126
CPI-CS01D8707DF	FZD1_LRP6_WNT5B	complex:FZD1_LRP6	simple:Q9H1J7		WNT5B	TRUE	FALSE	FALSE	curated	FALSE	0.141																																	0.208					0.297
CPI-CS04EF3E555	FZD7_LRP6_WNT5A	complex:FZD7_LRP6	simple:P41221		WNT5A	TRUE	FALSE	FALSE	curated	FALSE	0.141																																					0.188	0.216
CPI-SC0B4771D76	COL7A1_integrin_a10b1_complex	simple:Q02388	complex:integrin_a10b1_complex	COL7A1		TRUE	FALSE	FALSE	curated	TRUE	0.141
CPI-SC0681DB40E	COL5A1_integrin_a2b1_complex	simple:P20908	complex:integrin_a2b1_complex	COL5A1		TRUE	FALSE	FALSE	curated	TRUE	0.141																																		0.254				0.944
CPI-CS099F73A95	DHEAsulfate_bySULT2B_PPARA	complex:DHEAsulfate_bySULT2B	simple:Q07869		PPARA	TRUE	FALSE	TRUE	curated	FALSE	0.156						0.212	0.219															0.202	0.209							0.252	0.259
CPI-SC08F3F7DC6	PLA2G2A_integrin_a5b1_complex	simple:P14555	complex:integrin_a5b1_complex	PLA2G2A		TRUE	FALSE	FALSE	curated	TRUE	0.156																		0.472			0.378	0.797	0.527	0.512										0.726			0.632	1.052
CPI-SC0A3722F1F	COL12A1_integrin_a11b1_complex	simple:Q99715	complex:integrin_a11b1_complex	COL12A1		TRUE	FALSE	FALSE	curated	TRUE	0.156						0.393	0.424															0.161	0.192															0.517
CPI-SS087B53ABF	JAM2_JAM3	simple:P57087	simple:Q9BX67	JAM2	JAM3	TRUE	FALSE	FALSE	curated	FALSE	0.156																						0.179	0.311
CPI-SS05A94DE17	FGF2_FGFR2	simple:P09038	simple:P21802	FGF2	FGFR2	TRUE	FALSE	TRUE	curated	FALSE	0.156	0.259			0.339																					0.243			0.323					0.276			0.356
CPI-SS044C72D0D	SEMA4A_PLXND1	simple:Q9H3S1	simple:Q9Y4D7	SEMA4A	PLXND1	FALSE	FALSE	TRUE	curated	FALSE	0.156																										0.192			0.138	0.103	0.116	0.157		0.238			0.184	0.149
CPI-SS08877A081	LGALS9_COLEC12	simple:O00182	simple:Q5KU26	LGALS9	COLEC12	TRUE	FALSE	TRUE	InnateDB-All	FALSE	0.156									0.137			0.147	0.187	0.105	0.113
CPI-SC0C351F7DF	COL4A1_integrin_a11b1_complex	simple:P02462	complex:integrin_a11b1_complex	COL4A1		TRUE	FALSE	FALSE	curated	TRUE	0.156														0.301	0.332															0.137	0.168
CPI-SS01CA704DD	NOTCH1_CNTN1	simple:P46531	simple:Q12860	NOTCH1	CNTN1	FALSE	TRUE	FALSE	curated	FALSE	0.156									0.227			0.34	0.267
CPI-SS0837E9F59	JAG1_NOTCH4	simple:P78504	simple:Q99466	JAG1	NOTCH4	FALSE	FALSE	TRUE	curated	FALSE	0.156										0.375						0.453																		0.409
CPI-SC09AE93F66	COL4A2_integrin_a11b1_complex	simple:P08572	complex:integrin_a11b1_complex	COL4A2		TRUE	FALSE	FALSE	curated	TRUE	0.156														0.359	0.39								0.167							0.173	0.205
CPI-SS090FC28E1	EPHB6_EFNB2	simple:O15197	simple:P52799	EPHB6	EFNB2	TRUE	TRUE	TRUE	curated	FALSE	0.156																																		0.216		0.165		0.166
CPI-SS048346C2B	LGALS9_MRC2	simple:O00182	simple:Q9UBG0	LGALS9	MRC2	TRUE	FALSE	TRUE	InnateDB-All	FALSE	0.156											0.246	0.208	0.564	0.34	0.532
CPI-SS0CB6968B9	FGF2_FGFRL1	simple:P09038	simple:Q8N441	FGF2	FGFRL1	TRUE	FALSE	TRUE	I2D	FALSE	0.156						0.229	0.21																							0.214	0.195							0.246
CPI-SS087E0E3FB	EFNB2_EPHA4	simple:P52799	simple:P54764	EFNB2	EPHA4	FALSE	TRUE	TRUE	curated	FALSE	0.156														0.159	0.193															0.109	0.142
CPI-CS07B61574B	LIFR_LIF	complex:LIFR	simple:P15018		LIF	TRUE	TRUE	FALSE	curated	FALSE	0.156																									0.277					0.947	0.605
CPI-SS0B9E8C0DE	EPHB2_EFNB2	simple:P29323	simple:P52799	EPHB2	EFNB2	FALSE	TRUE	TRUE	curated	FALSE	0.156
CPI-SS0EF0750A7	HLA-DRB1_OGN	simple:HLADRB1	simple:P20774	HLA-DRB1	OGN	TRUE	TRUE	FALSE	InnateDB-All	FALSE	0.156											0.606	0.559	0.8		0.356																				0.377		0.572
CPI-SC061B08F44	RORB_atRetinoicAcid_byALDH1A3	simple:Q92753	complex:atRetinoicAcid_byALDH1A3	RORB		TRUE	TRUE	FALSE	curated	FALSE	0.156																										0.177	0.216		0.222		0.136			0.306	0.345		0.351
CPI-SC0453131F6	COL8A2_integrin_a1b1_complex	simple:P25067	complex:integrin_a1b1_complex	COL8A2		TRUE	FALSE	FALSE	curated	TRUE	0.172				0.467		0.513	0.458	0.566																				0.33		0.376	0.321	0.429
CPI-SS0331C5A49	GDF11_ANTXR1	simple:O95390	simple:Q9H6X2	GDF11	ANTXR1	TRUE	FALSE	TRUE	InnateDB-All	FALSE	0.172
CPI-SS027CDEA08	NOTCH2_DLL4	simple:Q04721	simple:Q9NR61	NOTCH2	DLL4	FALSE	TRUE	FALSE	curated	FALSE	0.172								0.364										0.135						0.366		0.172						0.403		0.27
CPI-SS086608DC8	SFRP1_WNT2B	simple:Q8N474	simple:Q93097	SFRP1	WNT2B	TRUE	FALSE	FALSE	curated	FALSE	0.172				0.571		0.533	0.655					0.149		0.11	0.233
CPI-SC0C8B6ACF5	COL4A6_integrin_a1b1_complex	simple:Q14031	complex:integrin_a1b1_complex	COL4A6		TRUE	FALSE	FALSE	curated	TRUE	0.172				0.128		0.174	0.119	0.227
CPI-SC030087D4F	COL4A4_integrin_a10b1_complex	simple:P53420	complex:integrin_a10b1_complex	COL4A4		TRUE	FALSE	FALSE	curated	TRUE	0.172	0.373	0.673	0.355	0.316			0.248	0.335
CPI-SS00577086D	FTL_SCARA5	simple:P02792	simple:Q6ZMJ2	FTL	SCARA5	FALSE	FALSE	TRUE	curated	FALSE	0.172					2.356														2.304	2.198	2.562								2.363
CPI-SS036B08188	PLAU_PLAUR	simple:P00749	simple:Q03405	PLAU	PLAUR	TRUE	FALSE	TRUE	curated	FALSE	0.172
CPI-SC06A152CC0	COL3A1_integrin_a2b1_complex	simple:P02461	complex:integrin_a2b1_complex	COL3A1		TRUE	FALSE	FALSE	curated	TRUE	0.172																						0.858	0.347											0.822				1.512
CPI-CS086E88801	FLT1_complex_VEGFA	complex:FLT1_complex	simple:P15692		VEGFA	TRUE	TRUE	FALSE	curated	FALSE	0.172									0.31			0.179	0.214	0.286	0.297
CPI-SS0CE693E3E	LGALS9_P4HB	simple:O00182	simple:P07237	LGALS9	P4HB	TRUE	FALSE	FALSE	curated	FALSE	0.172										0.441	0.431		0.512	0.748	0.877
CPI-SS02AB0C3E0	SPP1_CD44	simple:P10451	simple:P16070	SPP1	CD44	TRUE	FALSE	TRUE	I2D,IMEx,InnateDB-All,IntAct	FALSE	0.172					0.482	1.199	0.761																														0.443	1.159
CPI-SC0B6D93CD4	COL14A1_integrin_a10b1_complex	simple:Q05707	complex:integrin_a10b1_complex	COL14A1		TRUE	FALSE	FALSE	curated	TRUE	0.172																																	0.853	1.153	0.835	0.796
CPI-SC07B698B76	PTGFR_ProstaglandinF2a_byAKR1B1	simple:P43088	complex:ProstaglandinF2a_byAKR1B1	PTGFR		TRUE	TRUE	FALSE	curated	FALSE	0.188																																	0.713		0.415	0.452		0.891
CPI-SS0CB863B46	WNT5A_PTPRK	simple:P41221	simple:Q15262	WNT5A	PTPRK	TRUE	FALSE	TRUE	InnateDB-All	FALSE	0.188																																		0.185				0.258
CPI-SC0755F1632	COL18A1_integrin_a11b1_complex	simple:P39060	complex:integrin_a11b1_complex	COL18A1		TRUE	FALSE	FALSE	curated	TRUE	0.188														0.411	0.442								0.195							0.18	0.212							0.199
CPI-SC090152EEE	COL27A1_integrin_a10b1_complex	simple:Q8IZC6	complex:integrin_a10b1_complex	COL27A1		TRUE	FALSE	FALSE	curated	TRUE	0.188	0.195	0.494	0.176
CPI-SC059D160BE	COL6A3_integrin_a10b1_complex	simple:P12111	complex:integrin_a10b1_complex	COL6A3		TRUE	FALSE	FALSE	curated	TRUE	0.188		0.498																															1.088	1.388	1.07	1.031
CPI-SS07ACDDCD6	APP_SORL1	simple:P05067	simple:Q92673	APP	SORL1	TRUE	FALSE	TRUE	curated	FALSE	0.188	1.103			0.995					1.304			1.196					0.699			0.591					0.769			0.661					0.703
CPI-SC09DB9D20A	COL1A2_integrin_a1b1_complex	simple:P08123	complex:integrin_a1b1_complex	COL1A2		TRUE	FALSE	FALSE	curated	TRUE	0.188																																				1.694		1.74
CPI-SS04A5D6B6F	DLL1_NOTCH1	simple:O00548	simple:P46531	DLL1	NOTCH1	FALSE	FALSE	TRUE	curated	FALSE	0.188										0.211				0.099	0.095	0.2																		0.264				0.152
CPI-SS02A53F29E	LRPAP1_SORT1	simple:P30533	simple:Q99523	LRPAP1	SORT1	FALSE	FALSE	TRUE	curated	FALSE	0.188															0.425							0.439	0.464	0.42	0.445					0.493	0.517	0.473
CPI-SS03CC15FF3	PDGFRA_PDGFC	simple:P16234	simple:Q9NRA1	PDGFRA	PDGFC	TRUE	TRUE	FALSE	curated	FALSE	0.188																	0.399					0.465	0.411		0.347					0.413	0.359		0.463					0.529
CPI-SS0B70EB09E	PDGFA_PDGFRA	simple:P04085	simple:P16234	PDGFA	PDGFRA	TRUE	FALSE	TRUE	curated	FALSE	0.188											0.446	0.394	0.511		0.532
CPI-SS0898D7F7F	TNFRSF10B_TNFSF10	simple:O14763	simple:P50591	TNFRSF10B	TNFSF10	TRUE	TRUE	FALSE	curated	FALSE	0.188			0.43					0.417			0.416					0.403
CPI-SS0A0718AC5	TNFRSF21_APP	simple:O75509	simple:P05067	TNFRSF21	APP	FALSE	TRUE	FALSE	curated	FALSE	0.188
CPI-CS0D238C22B	PlexinA2_complex1_SEMA3A	complex:PlexinA2_complex1	simple:Q14563		SEMA3A	TRUE	TRUE	FALSE	curated	FALSE	0.188
CPI-SS0F1E79A03	WNT5A_SFRP1	simple:P41221	simple:Q8N474	WNT5A	SFRP1	TRUE	FALSE	FALSE	curated	FALSE	0.188																																	0.595	0.173				0.115
CPI-SS0DBA4D668	DPP4_CXCL12	simple:P27487	simple:P48061	DPP4	CXCL12	TRUE	TRUE	FALSE	curated	FALSE	0.188																																			0.39		0.802
CPI-SS0755A26DD	FGF1_FGFR1	simple:P05230	simple:P11362	FGF1	FGFR1	TRUE	FALSE	TRUE	curated	FALSE	0.188
CPI-SC0F94B7D8F	COL8A2_integrin_a2b1_complex	simple:P25067	complex:integrin_a2b1_complex	COL8A2		TRUE	FALSE	FALSE	curated	TRUE	0.188		0.49				1.179	0.668																			0.353				1.042	0.531							0.849
CPI-CS0E54FF657	BMPR1A_BMPR2_BMP4	complex:BMPR1A_BMPR2	simple:P12644		BMP4	TRUE	TRUE	FALSE	curated	FALSE	0.188																																			0.207	0.187	0.201
CPI-SS095E52E66	TNFSF10_TNFRSF10D	simple:P50591	simple:Q9UBN6	TNFSF10	TNFRSF10D	TRUE	FALSE	TRUE	curated	FALSE	0.188														0.33	0.332		0.441	0.42				0.496	0.498	0.428
CPI-SS0A3569604	IGF2_IDE	simple:P01344	simple:P14735	IGF2	IDE	TRUE	FALSE	TRUE	I2D,InnateDB-All	FALSE	0.188	0.348					0.391	0.37										0.165					0.208	0.187		0.206					0.25	0.229		0.431					0.475
CPI-SC0956F4A31	COL16A1_integrin_a2b1_complex	simple:Q07092	complex:integrin_a2b1_complex	COL16A1		TRUE	FALSE	FALSE	curated	TRUE	0.188																						0.835	0.324			0.158				0.848	0.337			0.409				1.099
CPI-SC0592501EA	COL5A1_integrin_a1b1_complex	simple:P20908	complex:integrin_a1b1_complex	COL5A1		TRUE	FALSE	FALSE	curated	TRUE	0.188																																				0.231		0.278
CPI-SC042B580A3	COL4A5_integrin_a1b1_complex	simple:P29400	complex:integrin_a1b1_complex	COL4A5		TRUE	FALSE	FALSE	curated	TRUE	0.188				0.16		0.206	0.151	0.259
CPI-CS039E9FE7F	Dihydrotestosterone_bySRD5A3_AR	complex:Dihydrotestosterone_bySRD5A3	simple:P10275		AR	TRUE	FALSE	TRUE	curated	FALSE	0.188													0.14	0.085	0.179
CPI-SS02E513EE6	SFRP1_WNT5B	simple:Q8N474	simple:Q9H1J7	SFRP1	WNT5B	TRUE	FALSE	FALSE	curated	FALSE	0.188	0.615					0.704	0.604		0.193					0.281	0.182
CPI-SC0345262E7	COL5A2_integrin_a2b1_complex	simple:P05997	complex:integrin_a2b1_complex	COL5A2		TRUE	FALSE	FALSE	curated	TRUE	0.188		0.22				0.91	0.399																											0.248				0.938
CPI-SC051FC855D	TGFB3_TGFbeta_receptor1	simple:P10600	complex:TGFbeta_receptor1	TGFB3		TRUE	FALSE	TRUE	curated	FALSE	0.203																				0.138	0.149	0.151	0.158		0.138			0.157	0.168	0.171	0.178
CPI-SC08DBCCFF0	COL1A1_integrin_a1b1_complex	simple:P02452	complex:integrin_a1b1_complex	COL1A1		TRUE	FALSE	FALSE	curated	TRUE	0.203																																0.419				0.988		1.034
CPI-SC092FFAABA	PTGFR_ProstaglandinF2a_byCBR1	simple:P43088	complex:ProstaglandinF2a_byCBR1	PTGFR		TRUE	TRUE	FALSE	curated	FALSE	0.203																																	0.417		0.327	0.324	0.294	0.441
CPI-SS079DDF890	TNFSF12_TNFRSF25	simple:O43508	simple:Q93038	TNFSF12	TNFRSF25	TRUE	FALSE	TRUE	curated	FALSE	0.203									0.162					0.124	0.117		0.123					0.085			0.129					0.091	0.085
CPI-SS0E61DB5DF	FLT1_PGF	simple:P17948	simple:P49763	FLT1	PGF	TRUE	TRUE	FALSE	curated	FALSE	0.203										0.253						0.189		0.254						0.191		0.246						0.182
CPI-SS0E0BCE16F	FGFR1_FGF5	simple:P11362	simple:P12034	FGFR1	FGF5	TRUE	TRUE	FALSE	curated	FALSE	0.203						0.368	0.319							0.302								0.355	0.307							0.409	0.36							0.659
CPI-SS00A6D366F	ADORA2A_NAMPT	simple:P29274	simple:P43490	ADORA2A	NAMPT	TRUE	TRUE	FALSE	I2D,IMEx,InnateDB-All,MINT	FALSE	0.203									0.475	0.7	0.481	0.398		0.382		0.445
CPI-SC00367777A	COL3A1_integrin_a1b1_complex	simple:P02461	complex:integrin_a1b1_complex	COL3A1		TRUE	FALSE	FALSE	curated	TRUE	0.203																								0.245												0.8		0.846
CPI-SS06CBC985C	LTBR_LTB	simple:P36941	simple:Q06643	LTBR	LTB	FALSE	TRUE	FALSE	curated	FALSE	0.203	0.147								0.228					0.137											0.193					0.102			0.27					0.179
CPI-SC0BFDE14E9	COL4A6_integrin_a10b1_complex	simple:Q14031	complex:integrin_a10b1_complex	COL4A6		TRUE	FALSE	FALSE	curated	TRUE	0.203	0.234	0.533	0.215	0.177				0.195
CPI-SS046F6F0C1	EFNA1_EPHA2	simple:P20827	simple:P29317	EFNA1	EPHA2	TRUE	FALSE	TRUE	curated	FALSE	0.203	0.32					0.48	0.406		0.52					0.68	0.606							0.376	0.302							0.339	0.265
CPI-SC0549A759B	COL6A1_integrin_a1b1_complex	simple:P12109	complex:integrin_a1b1_complex	COL6A1		TRUE	FALSE	FALSE	curated	TRUE	0.203																								0.35												1.218		1.264
CPI-SS00EDDD458	EGFR_MIF	simple:P00533	simple:P14174	EGFR	MIF	TRUE	TRUE	FALSE	IMEx,InnateDB-All	FALSE	0.203																																	1.688		1.309	1.406
CPI-SS0F9D53834	JAM3_JAM3	simple:Q9BX67	simple:Q9BX67	JAM3	JAM3	TRUE	FALSE	FALSE	curated	FALSE	0.203							0.3								0.28								0.299								0.299
CPI-SC0B86B7CED	COL12A1_integrin_a2b1_complex	simple:Q99715	complex:integrin_a2b1_complex	COL12A1		TRUE	FALSE	FALSE	curated	TRUE	0.203		0.4				1.089	0.578															0.857	0.346											0.524				1.213
CPI-SS0DC9D2C55	NOTCH2_CNTN1	simple:Q04721	simple:Q12860	NOTCH2	CNTN1	FALSE	TRUE	FALSE	curated	FALSE	0.203				0.274																0.275								0.313	0.239				0.298			0.411	0.338
CPI-SC04BCFC59C	COL1A1_integrin_a2b1_complex	simple:P02452	complex:integrin_a2b1_complex	COL1A1		TRUE	FALSE	FALSE	curated	TRUE	0.203																						0.967	0.456							1.033	0.522			1.011				1.7
CPI-SC03515B178	COL4A1_integrin_a2b1_complex	simple:P02462	complex:integrin_a2b1_complex	COL4A1		TRUE	FALSE	FALSE	curated	TRUE	0.203										0.308				0.997	0.486															0.833	0.322
CPI-SC01D1C56CC	FN1_integrin_a2b1_complex	simple:P02751	complex:integrin_a2b1_complex	FN1		TRUE	FALSE	FALSE	curated	TRUE	0.203										1.18				1.87	1.359							0.84								0.87								0.926
CPI-CS061152023	PDGFR_complex_PDGFD	complex:PDGFR_complex	simple:Q9GZP0		PDGFD	TRUE	TRUE	FALSE	curated	FALSE	0.203																			0.232	0.244	0.546						0.266	0.278	0.58						0.528	0.54	0.842
CPI-SC06AD39F88	COL16A1_integrin_a1b1_complex	simple:Q07092	complex:integrin_a1b1_complex	COL16A1		TRUE	FALSE	FALSE	curated	TRUE	0.203																				0.122		0.169		0.221				0.136		0.182	0.127	0.235				0.387		0.433
CPI-SS068C742A1	FGF1_TGFBR3	simple:P05230	simple:Q03167	FGF1	TGFBR3	TRUE	FALSE	TRUE	InnateDB-All	FALSE	0.219
CPI-SS080419763	RAMP3_ADM	simple:O60896	simple:P35318	RAMP3	ADM	TRUE	TRUE	FALSE	curated	FALSE	0.219									0.807	0.924	1.026	1.036	0.955			1.088
CPI-SC08C485EAE	FN1_integrin_a3b1_complex	simple:P02751	complex:integrin_a3b1_complex	FN1		TRUE	FALSE	FALSE	curated	TRUE	0.219									1.265					1.775	1.385							0.745								0.775								0.831
CPI-SS018AC8F36	FTH1_SCARA5	simple:P02794	simple:Q6ZMJ2	FTH1	SCARA5	FALSE	FALSE	TRUE	curated	FALSE	0.219			2.532	2.427	2.79														2.193		2.451								2.345						2.209		2.466
CPI-SC01A5C5096	COL6A2_integrin_a2b1_complex	simple:P12110	complex:integrin_a2b1_complex	COL6A2		TRUE	FALSE	FALSE	curated	TRUE	0.219														0.98								1.097	0.586							1.074	0.563			1.451				2.14
CPI-SS03105D292	CSF1_SLC7A1	simple:P09603	simple:P30825	CSF1	SLC7A1	TRUE	FALSE	TRUE	I2D	FALSE	0.219														0.348	0.258															0.347	0.257							0.387
CPI-SC046604E76	COL4A2_integrin_a2b1_complex	simple:P08572	complex:integrin_a2b1_complex	COL4A2		TRUE	FALSE	FALSE	curated	TRUE	0.234										0.366				1.056	0.545							0.832	0.321							0.87	0.359
CPI-SC0FCB8DFBB	COL8A2_integrin_a10b1_complex	simple:P25067	complex:integrin_a10b1_complex	COL8A2		TRUE	FALSE	FALSE	curated	TRUE	0.234	0.573	0.872	0.555	0.516			0.448	0.534																	0.436	0.735	0.417	0.379			0.311	0.397		0.542
CPI-SC0F9FB6DCB	COL6A2_integrin_a1b1_complex	simple:P12110	complex:integrin_a1b1_complex	COL6A2		TRUE	FALSE	FALSE	curated	TRUE	0.234																						0.431		0.484								0.46				1.428		1.474
CPI-SC0F1833AC0	COL4A5_integrin_a10b1_complex	simple:P29400	complex:integrin_a10b1_complex	COL4A5		TRUE	FALSE	FALSE	curated	TRUE	0.234	0.266	0.565	0.248	0.209				0.227
CPI-SC027EF0F68	COL16A1_integrin_a10b1_complex	simple:Q07092	complex:integrin_a10b1_complex	COL16A1		TRUE	FALSE	FALSE	curated	TRUE	0.234																	0.228	0.528	0.21						0.242	0.541	0.223					0.203	0.493	0.792	0.474	0.435
CPI-SC0B80B8591	THBS1_integrin_a3b1_complex	simple:P07996	complex:integrin_a3b1_complex	THBS1		FALSE	FALSE	FALSE	curated	TRUE	0.234	0.501					1.012	0.622																		0.353					0.863	0.474		0.34					0.851
CPI-SS0D954EA1C	PDGFRB_PDGFD	simple:P09619	simple:Q9GZP0	PDGFRB	PDGFD	TRUE	TRUE	FALSE	curated	FALSE	0.234					0.486														0.232	0.244	0.546						0.266	0.278	0.58						0.676	0.687	0.99
CPI-SS061A7E099	CD55_ADGRE5	simple:P08174	simple:P48960	CD55	ADGRE5	TRUE	TRUE	TRUE	curated	FALSE	0.234						0.193								0.267	0.243							0.192	0.168							0.194	0.17							0.353
CPI-SS0C10824C7	EGFR_HBEGF	simple:P00533	simple:Q99075	EGFR	HBEGF	TRUE	TRUE	TRUE	curated	FALSE	0.234																																	0.244			0.233		0.454
CPI-SS042A6F835	IGF2_IGF2R	simple:P01344	simple:P11717	IGF2	IGF2R	TRUE	FALSE	TRUE	curated	FALSE	0.234	0.341				0.426	0.489	0.433														0.243	0.306	0.25		0.2				0.285	0.348	0.292		0.425				0.509	0.573
CPI-SC03D0A4AD2	COL1A2_integrin_a2b1_complex	simple:P08123	complex:integrin_a2b1_complex	COL1A2		TRUE	FALSE	FALSE	curated	TRUE	0.234						1.066	0.555															1.03	0.519							0.999	0.488			1.717				2.407
CPI-SC0E83A4B71	COL12A1_integrin_a1b1_complex	simple:Q99715	complex:integrin_a1b1_complex	COL12A1		TRUE	FALSE	FALSE	curated	TRUE	0.25				0.377		0.423	0.368	0.476														0.191		0.244												0.501		0.547
CPI-SC037A0554C	COL5A2_integrin_a1b1_complex	simple:P05997	complex:integrin_a1b1_complex	COL5A2		TRUE	FALSE	FALSE	curated	TRUE	0.25				0.197		0.243	0.188	0.296																												0.225		0.271
CPI-SS0423580E5	DLL1_NOTCH2	simple:O00548	simple:Q04721	DLL1	NOTCH2	FALSE	FALSE	TRUE	curated	FALSE	0.25											0.147	0.184	0.282	0.408	0.269																		0.198		0.199	0.236	0.335	0.461
CPI-SS0EE09A201	CDH2_CDH2	simple:P19022	simple:P19022	CDH2	CDH2	FALSE	FALSE	FALSE	curated	FALSE	0.25	0.372	0.381				0.439	0.504		0.381	0.39				0.448	0.513
CPI-SS014958F32	LGALS9_CD47	simple:O00182	simple:Q08722	LGALS9	CD47	TRUE	FALSE	TRUE	InnateDB-All	FALSE	0.25									0.25	0.266	0.181	0.22	0.349	0.319	0.264	0.269
CPI-SC0CCB0D955	COL6A1_integrin_a2b1_complex	simple:P12109	complex:integrin_a2b1_complex	COL6A1		TRUE	FALSE	FALSE	curated	TRUE	0.25						0.831								0.913	0.402							0.963	0.452							0.943	0.432			1.241				1.93
CPI-SS0C03F7CDC	VEGFA_KDR	simple:P15692	simple:P35968	VEGFA	KDR	TRUE	FALSE	TRUE	curated	FALSE	0.25	0.297	0.474						0.438										0.33						0.293		0.343						0.306	0.201	0.379
CPI-SS0D46E2B45	TGFB3_TGFBR3	simple:P10600	simple:Q03167	TGFB3	TGFBR3	TRUE	FALSE	TRUE	curated	FALSE	0.25	0.342			0.263	0.548												0.361			0.282	0.567				0.381			0.301	0.587		0.24
CPI-SC0B3564B15	COL8A1_integrin_a2b1_complex	simple:P27658	complex:integrin_a2b1_complex	COL8A1		TRUE	FALSE	FALSE	curated	TRUE	0.25		0.805				1.495	0.984							0.922	0.411							0.976	0.465							0.986	0.475
CPI-SS0BAB345B5	TGFB1_AR	simple:P01137	simple:P10275	TGFB1	AR	TRUE	FALSE	TRUE	I2D,InnateDB	FALSE	0.25					0.277	0.222	0.316						0.309	0.253	0.348														0.174		0.213
CPI-SC0744E13CB	COL4A1_integrin_a1b1_complex	simple:P02462	complex:integrin_a1b1_complex	COL4A1		TRUE	FALSE	FALSE	curated	TRUE	0.25												0.285		0.331	0.276	0.384														0.167		0.22
CPI-SS0F21D6CA0	EPHB4_EFNB1	simple:P54760	simple:P98172	EPHB4	EFNB1	FALSE	TRUE	FALSE	curated	FALSE	0.25												0.169		0.14	0.138	0.245
CPI-CS0B41A1AAE	IL11_receptor_IL11	complex:IL11_receptor	simple:P20809		IL11	TRUE	TRUE	FALSE	curated	FALSE	0.266	0.201			0.23		0.262	0.182																		0.189			0.218		0.25	0.17		0.356			0.385		0.417
CPI-SC09B45FB39	FN1_integrin_aVb5_complex	simple:P02751	complex:integrin_aVb5_complex	FN1		TRUE	FALSE	FALSE	curated	TRUE	0.266									1.172			1.201	1.266	1.429	1.36																							0.486
CPI-SC03760D980	COL8A1_integrin_a1b1_complex	simple:P27658	complex:integrin_a1b1_complex	COL8A1		TRUE	FALSE	FALSE	curated	TRUE	0.266				0.783		0.829	0.774	0.882								0.308				0.264		0.31		0.363				0.274		0.32	0.265	0.373
CPI-CS06C6527F4	Cholesterol_byDHCR7_RORA	complex:Cholesterol_byDHCR7	simple:P35398		RORA	TRUE	FALSE	TRUE	curated	FALSE	0.266	0.293	0.233	0.243	0.224					0.293	0.233	0.243	0.224
CPI-SC03F728659	COL4A2_integrin_a1b1_complex	simple:P08572	complex:integrin_a1b1_complex	COL4A2		TRUE	FALSE	FALSE	curated	TRUE	0.266												0.343		0.389	0.334	0.442								0.219						0.204		0.256
CPI-SC04BD52124	COL18A1_integrin_a2b1_complex	simple:P39060	complex:integrin_a2b1_complex	COL18A1		TRUE	FALSE	FALSE	curated	TRUE	0.266										0.418				1.108	0.597							0.86	0.349							0.877	0.366							0.895
CPI-SS0AB21032D	PLXNB2_SEMA4C	simple:O15031	simple:Q9C0C4	PLXNB2	SEMA4C	FALSE	TRUE	TRUE	curated	FALSE	0.281	0.193	0.203				0.157	0.152																		0.136	0.147							0.196	0.206				0.16
CPI-SS0055264F3	EGFR_TGFB1	simple:P00533	simple:P01137	EGFR	TGFB1	TRUE	TRUE	FALSE	IMEx,InnateDB-All,MINT	FALSE	0.281																																	0.365	0.397		0.262		0.61
CPI-SS03DA2A820	FGF2_CD44	simple:P09038	simple:P16070	FGF2	CD44	TRUE	FALSE	TRUE	I2D,InnateDB-All	FALSE	0.281					0.467	1.183	0.746																						0.451	1.168	0.73						0.484	1.201
CPI-SS0B87FE6E0	NOTCH1_JAG1	simple:P46531	simple:P78504	NOTCH1	JAG1	FALSE	TRUE	FALSE	curated	FALSE	0.281										0.241			0.275	0.196	0.362	0.216
CPI-SS00CFAFE79	ERBB2_HBEGF	simple:P04626	simple:Q99075	ERBB2	HBEGF	TRUE	TRUE	TRUE	curated	FALSE	0.281						0.328	0.16	0.364																				0.135		0.356	0.189	0.392						0.353
CPI-SC074D3FFBC	TGFB3_TGFbeta_receptor2	simple:P10600	complex:TGFbeta_receptor2	TGFB3		TRUE	FALSE	TRUE	curated	FALSE	0.281					0.216	0.172	0.145														0.234	0.191	0.164	0.155					0.254	0.21	0.184	0.175
CPI-SC09F8C9859	AR_Testosterone_byHSD17B12	simple:P10275	complex:Testosterone_byHSD17B12	AR		TRUE	TRUE	FALSE	curated	FALSE	0.281																																		0.395	0.246	0.283		0.412
CPI-SS098425155	ADRB2_VEGFB	simple:P07550	simple:P49765	ADRB2	VEGFB	TRUE	TRUE	FALSE	InnateDB-All	FALSE	0.281	0.387				0.514	0.54	0.383																		0.266				0.393	0.419	0.262
CPI-CS0D81115C8	Cholesterol_byDHCR24_RORA	complex:Cholesterol_byDHCR24	simple:P35398		RORA	TRUE	FALSE	TRUE	curated	FALSE	0.281	0.311		0.261																						0.321	0.261	0.271	0.253
CPI-SC05590EDD3	COL5A1_integrin_a10b1_complex	simple:P20908	complex:integrin_a10b1_complex	COL5A1		TRUE	FALSE	FALSE	curated	TRUE	0.281																																	0.337	0.637	0.319	0.28
CPI-SS0947A8549	FLT1_VEGFB	simple:P17948	simple:P49765	FLT1	VEGFB	TRUE	TRUE	FALSE	curated	FALSE	0.281									0.212				0.34	0.365	0.209		0.213				0.341	0.366	0.21		0.205				0.332	0.358	0.201
CPI-SS0C56C483F	WNT5A_ANTXR1	simple:P41221	simple:Q9H6X2	WNT5A	ANTXR1	TRUE	FALSE	TRUE	InnateDB-All	FALSE	0.281																																		0.215	0.208	0.174	0.468	0.235
CPI-SS02EF3E1BA	TNFSF12_TNFRSF12A	simple:O43508	simple:Q9NP84	TNFSF12	TNFRSF12A	TRUE	FALSE	TRUE	curated	FALSE	0.281									0.511					0.774	0.803		0.472					0.735	0.764		0.479					0.742	0.77
CPI-SS0B9B3870A	VEGFA_FLT1	simple:P15692	simple:P17948	VEGFA	FLT1	TRUE	FALSE	TRUE	curated	FALSE	0.281		0.31	0.311	0.302			0.275	0.842																0.697								0.71
CPI-SS039799099	FGFR1_NCAM1	simple:P11362	simple:P13591	FGFR1	NCAM1	TRUE	TRUE	TRUE	curated	FALSE	0.281	0.401			0.39													0.388			0.377					0.442			0.431					0.692			0.681		0.553
CPI-SS0579FA162	IGF2_IGF1R	simple:P01344	simple:P08069	IGF2	IGF1R	TRUE	FALSE	TRUE	curated	FALSE	0.297	0.422			0.35	0.395	0.417	0.427										0.239				0.212	0.234	0.244		0.281			0.209	0.254	0.276	0.286		0.505			0.434	0.478	0.5
CPI-SC06C3BA86F	FN1_integrin_a5b1_complex	simple:P02751	complex:integrin_a5b1_complex	FN1		TRUE	FALSE	FALSE	curated	TRUE	0.297										1.293			1.199	1.618	1.349	1.333						0.588								0.619								0.675
CPI-SC0C739EDCE	COL18A1_integrin_a1b1_complex	simple:P39060	complex:integrin_a1b1_complex	COL18A1		TRUE	FALSE	FALSE	curated	TRUE	0.297												0.395		0.441	0.386	0.494						0.194		0.246						0.211		0.263						0.229
CPI-SC0A460766C	LAMC1_integrin_a2b1_complex	simple:P11047	complex:integrin_a2b1_complex	LAMC1		TRUE	FALSE	FALSE	curated	TRUE	0.297						0.816	0.305							0.921	0.41							0.852	0.341							0.834	0.323			0.369				1.059
CPI-SC0A7864078	COL3A1_integrin_a10b1_complex	simple:P02461	complex:integrin_a10b1_complex	COL3A1		TRUE	FALSE	FALSE	curated	TRUE	0.297																		0.551															0.906	1.205	0.887	0.848
CPI-SS0632A027A	CD44_HBEGF	simple:P16070	simple:Q99075	CD44	HBEGF	TRUE	TRUE	TRUE	I2D,InnateDB-All	FALSE	0.297																						0.389		0.424									0.431			0.419		0.64
CPI-SS052C9BB74	NR3C1_CXCL8	simple:P04150	simple:P10145	NR3C1	CXCL8	TRUE	TRUE	FALSE	I2D,InnateDB	FALSE	0.312						1.343	0.395		0.404					1.462	0.514							1.413	0.464							1.394	0.446							1.402
CPI-SS059EEFDC6	MIF_TNFRSF10D	simple:P14174	simple:Q9UBN6	MIF	TNFRSF10D	TRUE	FALSE	TRUE	I2D,IntAct	FALSE	0.312	1.609	1.587				1.664	1.665	1.596									1.23	1.208				1.285	1.286	1.217	1.327	1.306				1.382	1.384	1.314
CPI-SS08D0F9109	EFNB2_EPHB4	simple:P52799	simple:P54760	EFNB2	EPHB4	FALSE	TRUE	TRUE	curated	FALSE	0.312										0.247				0.189	0.186	0.192										0.197				0.139	0.135	0.142
CPI-SS0855C0353	NRP1_PGF	simple:O14786	simple:P49763	NRP1	PGF	TRUE	TRUE	FALSE	curated	FALSE	0.312										0.252								0.239								0.395		0.282		0.27	0.241	0.331		0.248
CPI-SC028882919	COL1A1_integrin_a10b1_complex	simple:P02452	complex:integrin_a10b1_complex	COL1A1		TRUE	FALSE	FALSE	curated	TRUE	0.312																		0.66								0.726							1.094	1.393	1.075	1.037
CPI-SS033CB0BB2	CXADR_FAM3C	simple:P78310	simple:Q92520	CXADR	FAM3C	TRUE	TRUE	FALSE	IMEx,IntAct	FALSE	0.312	0.975	0.856	0.754	0.744	0.736	0.922	0.999	0.75																	0.553	0.435	0.332	0.322	0.315	0.501	0.577	0.329
CPI-SC07707E049	COL1A2_integrin_a10b1_complex	simple:P08123	complex:integrin_a10b1_complex	COL1A2		TRUE	FALSE	FALSE	curated	TRUE	0.328		0.759																0.723								0.692							1.8	2.1	1.782	1.743
CPI-SS0D22A09AD	NRP2_PGF	simple:O60462	simple:P49763	NRP2	PGF	TRUE	TRUE	FALSE	curated	FALSE	0.328										0.707		0.594		0.581	0.553	0.643		0.283								0.401		0.288		0.275		0.337
CPI-SC07F654CB3	COL6A2_integrin_a10b1_complex	simple:P12110	complex:integrin_a10b1_complex	COL6A2		TRUE	FALSE	FALSE	curated	TRUE	0.328										0.673								0.79								0.767							1.534	1.833	1.516	1.477
CPI-SC068FFC547	COL8A1_integrin_a10b1_complex	simple:P27658	complex:integrin_a10b1_complex	COL8A1		TRUE	FALSE	FALSE	curated	TRUE	0.328	0.889	1.188	0.87	0.832			0.763	0.85		0.615							0.37	0.669	0.351						0.38	0.679	0.362					0.341
CPI-SS0CDAC688B	CXCL2_DPP4	simple:P19875	simple:P27487	CXCL2	DPP4	TRUE	FALSE	TRUE	curated	FALSE	0.328					0.36	0.415	0.389						0.359	0.414	0.389							0.268	0.243							0.266	0.24							0.282
CPI-SS04F3A1E5C	COPA_SORT1	simple:P53621	simple:Q99523	COPA	SORT1	TRUE	FALSE	TRUE	IMEx,InnateDB-All,IntAct,MatrixDB	FALSE	0.344						0.193	0.217							0.176	0.2								0.185							0.183	0.208	0.164	0.199					0.247
CPI-SC0096917A2	COL4A2_integrin_a10b1_complex	simple:P08572	complex:integrin_a10b1_complex	COL4A2		TRUE	FALSE	FALSE	curated	TRUE	0.344									0.449	0.748	0.431	0.392			0.324	0.41		0.525							0.264	0.563	0.245
CPI-SC0251EEF61	COL6A1_integrin_a10b1_complex	simple:P12109	complex:integrin_a10b1_complex	COL6A1		TRUE	FALSE	FALSE	curated	TRUE	0.344		0.524								0.606								0.656								0.636							1.324	1.623	1.305	1.267
CPI-CS0406B0B69	Cholesterol_byLIPA_RORA	complex:Cholesterol_byLIPA	simple:P35398		RORA	TRUE	FALSE	TRUE	curated	FALSE	0.344	0.278								0.394	0.334	0.344	0.325				0.245																	0.331	0.271	0.281	0.262
CPI-SS068C129D6	CSF1_SIRPA	simple:P09603	simple:P78324	CSF1	SIRPA	TRUE	FALSE	TRUE	I2D	FALSE	0.344													0.161	0.19	0.25											0.149			0.161	0.19	0.25			0.189			0.2	0.23
CPI-SS0ABC5C1B8	CD74_MIF	simple:P04233	simple:P14174	CD74	MIF	TRUE	TRUE	FALSE	I2D,InnateDB-All	FALSE	0.344	1.649			1.368					2.08	1.572	1.701	1.799				1.667	1.645			1.364					1.646			1.365					1.703			1.421
CPI-SS08083B141	NRP1_SEMA3A	simple:O14786	simple:Q14563	NRP1	SEMA3A	TRUE	TRUE	FALSE	curated	FALSE	0.344										0.207			0.266					0.194			0.253					0.35			0.408	0.31	0.295			0.203			0.262
CPI-SS033E6DE7E	NRP1_VEGFB	simple:O14786	simple:P49765	NRP1	VEGFB	TRUE	TRUE	FALSE	curated	FALSE	0.344													0.339	0.364							0.326	0.351			0.354				0.481	0.507	0.35						0.335	0.36
CPI-SS0E00478B4	NRP2_VEGFA	simple:O60462	simple:P15692	NRP2	VEGFA	TRUE	TRUE	FALSE	curated	FALSE	0.344									0.764		0.619	0.632	0.668	0.74	0.751										0.458				0.362	0.434	0.445
CPI-SC0C91660AB	FN1_integrin_a10b1_complex	simple:P02751	complex:integrin_a10b1_complex	FN1		TRUE	FALSE	FALSE	curated	TRUE	0.344									1.264	1.563	1.245	1.206			1.138	1.225		0.533								0.563								0.619
CPI-SC0DABCC4B5	TGFB1_TGFbeta_receptor1	simple:P01137	complex:TGFbeta_receptor1	TGFB1		TRUE	FALSE	TRUE	curated	FALSE	0.359	0.237			0.256	0.267	0.27	0.277		0.269			0.288	0.299	0.301	0.309														0.164	0.166	0.174
CPI-SC01AADFEB3	TGFB1_TGFbeta_receptor2	simple:P01137	complex:TGFbeta_receptor2	TGFB1		TRUE	FALSE	TRUE	curated	FALSE	0.359					0.353	0.309	0.283	0.274					0.385	0.341	0.315	0.306													0.25	0.206	0.179	0.171
CPI-CS086D3E39F	Desmosterol_byDHCR7_NR1H2	complex:Desmosterol_byDHCR7	simple:P55055		NR1H2	TRUE	FALSE	TRUE	curated	FALSE	0.359		0.211		0.225		0.257	0.243	0.242		0.211		0.225		0.257	0.243	0.242
CPI-SS0241A1F57	NRP2_SEMA3C	simple:O60462	simple:Q99985	NRP2	SEMA3C	TRUE	TRUE	FALSE	curated	FALSE	0.359									0.692				0.708	0.793	0.743						0.285	0.37	0.319		0.386				0.403	0.488	0.437							0.345
CPI-SC0756B421F	COL4A1_integrin_a10b1_complex	simple:P02462	complex:integrin_a10b1_complex	COL4A1		TRUE	FALSE	FALSE	curated	TRUE	0.359									0.391	0.69	0.372	0.334			0.266	0.352									0.227	0.526	0.208
CPI-SC0EC720659	COL12A1_integrin_a10b1_complex	simple:Q99715	complex:integrin_a10b1_complex	COL12A1		TRUE	FALSE	FALSE	curated	TRUE	0.359	0.483	0.782	0.464	0.426			0.358	0.444										0.55	0.232														0.607	0.906	0.588	0.55
CPI-SC0CED85DDE	COL5A2_integrin_a10b1_complex	simple:P05997	complex:integrin_a10b1_complex	COL5A2		TRUE	FALSE	FALSE	curated	TRUE	0.359	0.303	0.602	0.285	0.246				0.264																									0.331	0.631	0.313	0.274
CPI-SC08F923F07	FN1_integrin_aVb1_complex	simple:P02751	complex:integrin_aVb1_complex	FN1		TRUE	FALSE	FALSE	curated	TRUE	0.359									1.172	1.178		1.239	1.266	1.437	1.36	1.175																						0.493
CPI-SS060B82BBC	JAG1_NOTCH2	simple:P78504	simple:Q04721	JAG1	NOTCH2	FALSE	FALSE	TRUE	curated	FALSE	0.375											0.176	0.213	0.311	0.437	0.298																		0.208		0.21	0.247	0.346	0.471
CPI-SS0C85BC9AF	PROS1_AXL	simple:P07225	simple:P30530	PROS1	AXL	TRUE	FALSE	TRUE	guidetopharmacology.org	FALSE	0.375											0.28		0.355	0.515	0.546						0.311	0.471	0.502						0.267	0.427	0.458				0.34	0.303	0.415	0.575
CPI-SS08CA619FE	EGFR_GRN	simple:P00533	simple:P28799	EGFR	GRN	TRUE	TRUE	FALSE	InnateDB-All	FALSE	0.375																																	0.288	0.603	0.297	0.329	0.515	0.663
CPI-SS088A0A760	EGFR_COPA	simple:P00533	simple:P53621	EGFR	COPA	TRUE	TRUE	FALSE	InnateDB-All	FALSE	0.375																																	0.28	0.263	0.248	0.271	0.334	0.569
CPI-SS07CCAD9BF	GRN_SORT1	simple:P28799	simple:Q99523	GRN	SORT1	TRUE	FALSE	TRUE	IMEx,InnateDB-All,MINT	FALSE	0.375									0.468					0.516	0.54	0.497							0.234							0.242	0.266	0.222	0.38					0.428
CPI-SC039737584	COL18A1_integrin_a10b1_complex	simple:P39060	complex:integrin_a10b1_complex	COL18A1		TRUE	FALSE	FALSE	curated	TRUE	0.375									0.501	0.8	0.483	0.444			0.376	0.462		0.553								0.57	0.252						0.289	0.588	0.271
CPI-SS01F67987A	FGF2_FGFR1	simple:P09038	simple:P11362	FGF2	FGFR1	TRUE	FALSE	TRUE	curated	FALSE	0.391					0.637	0.495	0.417																						0.622	0.48	0.401					0.404	0.655	0.512
CPI-SS006C6537E	MDK_LRP1	simple:P21741	simple:Q07954	MDK	LRP1	TRUE	FALSE	TRUE	I2D,InnateDB-All	FALSE	0.391					1.011	0.808	0.755						0.917	0.714	0.661						0.964	0.761	0.708				0.883	0.731	1.276	1.073	1.02						0.858	0.655
CPI-SS02ACCF1F7	MIF_TNFRSF14	simple:P14174	simple:Q92956	MIF	TNFRSF14	TRUE	FALSE	TRUE	I2D,IntAct	FALSE	0.406	1.576	1.639		1.578	1.721	1.532	1.547	1.617					1.213				1.197	1.26		1.199	1.342	1.153	1.168	1.238	1.295	1.358		1.297	1.44	1.251	1.265	1.335
CPI-SS09808DEAE	CD74_APP	simple:P04233	simple:P05067	CD74	APP	FALSE	TRUE	FALSE	curated	FALSE	0.406	1.066	1.268							1.497	1.698	1.093	1.163	1.097	1.123	0.864	1.073	1.062	1.264							1.063	1.264							1.12	1.321
CPI-SS0302E8E8F	CD74_COPA	simple:P04233	simple:P53621	CD74	COPA	TRUE	TRUE	FALSE	IMEx,IntAct	FALSE	0.406						0.531	0.564		0.673	0.656	0.641	0.663	0.727	0.961	0.995	0.648						0.527	0.56							0.527	0.561							0.584
CPI-SC0ABE9B7D2	FBN1_integrin_a5b1_complex	simple:P35555	complex:integrin_a5b1_complex	FBN1		TRUE	FALSE	FALSE	curated	TRUE	0.406														0.582	0.312	0.296		0.27				0.595	0.325	0.31		0.312				0.637	0.367	0.351		0.65			0.556	0.975
CPI-SS0A84B95C5	NR3C1_CCL2	simple:P04150	simple:P13500	NR3C1	CCL2	TRUE	TRUE	FALSE	InnateDB	FALSE	0.422						1.179	0.624		0.627	0.596				1.298	0.743							1.249	0.693							1.23	0.674							1.238
CPI-SS099ACF7FB	IGFBP3_TMEM219	simple:P17936	simple:Q86XT9	IGFBP3	TMEM219	TRUE	FALSE	TRUE	curated	FALSE	0.438						0.539	0.535															0.6	0.596
CPI-SS0339AE950	SIRPA_CD47	simple:P78324	simple:Q08722	SIRPA	CD47	FALSE	TRUE	TRUE	curated	FALSE	0.469									0.233	0.249		0.203	0.332	0.303	0.247	0.252																	0.245	0.261		0.215	0.344	0.314
CPI-SS0DE0A486F	NRP1_VEGFA	simple:O14786	simple:P15692	NRP1	VEGFA	TRUE	TRUE	FALSE	curated	FALSE	0.469									0.309					0.285	0.296		0.296					0.272	0.284		0.452		0.307	0.32	0.356	0.428	0.439		0.305					0.281
CPI-SS034D36D2F	HLA-C_FAM3C	simple:HLAC	simple:Q92520	HLA-C	FAM3C	TRUE	TRUE	FALSE	InnateDB-All	FALSE	0.484									1.981	1.863	1.76	1.75	1.742	1.928	2.005	1.756	1.109	0.991				1.057	1.134		0.994					0.942	1.018
CPI-SC024FAED24	LAMC1_integrin_a6b1_complex	simple:P11047	complex:integrin_a6b1_complex	LAMC1		TRUE	FALSE	FALSE	curated	TRUE	0.484		0.344				0.221		0.371	0.231	0.449				0.326		0.476		0.38				0.257		0.406		0.363				0.24		0.389	0.369	0.587				0.464
CPI-SS03A4F7DC8	AXL_GAS6	simple:P30530	simple:Q14393	AXL	GAS6	TRUE	TRUE	FALSE	curated	FALSE	0.5																		0.487			0.535	0.456				0.451			0.499	0.419				0.562	0.368	0.4	0.611	0.531
CPI-SS01A07768A	CD46_JAG1	simple:P15529	simple:P78504	CD46	JAG1	FALSE	TRUE	FALSE	curated	FALSE	0.562		0.257			0.292	0.213	0.379	0.233		0.377			0.412	0.333	0.499	0.353		0.205			0.239		0.326			0.213			0.247		0.334			0.311			0.345	0.266
CPI-SS085EE60B1	TGFB1_TGFBR3	simple:P01137	simple:Q03167	TGFB1	TGFBR3	TRUE	FALSE	TRUE	curated	FALSE	0.594	0.479	0.318	0.319	0.4	0.686	0.289	0.339	0.301	0.511	0.35	0.351	0.432	0.718	0.321	0.371	0.333									0.376			0.297	0.582
CPI-SS0DA033F03	TNFRSF1A_GRN	simple:P19438	simple:P28799	TNFRSF1A	GRN	TRUE	TRUE	FALSE	IMEx,InnateDB-All,MINT	FALSE	0.688		0.597			0.509	0.656			0.524	0.839	0.532	0.564	0.751	0.898	0.66	0.623		0.668			0.58	0.728	0.489	0.452		0.668			0.58	0.727	0.489	0.452		0.605			0.517	0.665
CPI-SS055E061C9	LAMP1_FAM3C	simple:P11279	simple:Q92520	LAMP1	FAM3C	TRUE	TRUE	FALSE	InnateDB-All	FALSE	0.703	0.558						0.582		0.802	0.683	0.58	0.57	0.563	0.749	0.826	0.577	0.627	0.509				0.574	0.651		0.617					0.565	0.641		0.986	0.868	0.765	0.755	0.748	0.934
CPI-SS02DA892C8	BSG_PPIA	simple:P35613	simple:P62937	BSG	PPIA	TRUE	FALSE	FALSE	curated	FALSE	0.734						1.242	1.179		1.284	1.362		1.284	1.213	1.52	1.456	1.412		1.212		1.133		1.37	1.306	1.262		1.182				1.339	1.276	1.232	1.163	1.241		1.162		1.398
CPI-SS0DCA69916	TNFRSF13B_TNFSF13	simple:O14836	simple:O75888	TNFRSF13B	TNFSF13	TRUE	TRUE	FALSE	curated	FALSE	1.734
CPI-SS0DD547726	CCR2_CCL11	simple:P41597	simple:P51671	CCR2	CCL11	TRUE	TRUE	FALSE	guidetopharmacology.org	FALSE	1.734
CPI-SS0D4BF6CA3	CD27_CD70	simple:P26842	simple:P32970	CD27	CD70	TRUE	TRUE	FALSE	curated	FALSE	1.734
CPI-CC0DB92A7C7	RAreceptor_RARG_RXRG_atRetinoicAcid_byALDH1A3	complex:RAreceptor_RARG_RXRG	complex:atRetinoicAcid_byALDH1A3			TRUE	TRUE	FALSE	curated	FALSE	1.734
CPI-SS079E99652	PPARG_CCL11	simple:P37231	simple:P51671	PPARG	CCL11	TRUE	TRUE	FALSE	InnateDB	FALSE	1.734
CPI-SS0E161B905	WNT7B_SFRP5	simple:P56706	simple:Q5T4F7	WNT7B	SFRP5	TRUE	FALSE	FALSE	curated	FALSE	1.734
CPI-SS02879E156	WNT3A_SFRP4	simple:P56704	simple:Q6FHJ7	WNT3A	SFRP4	TRUE	FALSE	FALSE	curated	FALSE	1.734
CPI-SS08E13FAF2	ACKR2_CCL11	simple:O00590	simple:P51671	ACKR2	CCL11	TRUE	TRUE	FALSE	curated	FALSE	1.734
CPI-SS01CE67526	PROKR1_PROK2	simple:Q8TCW9	simple:Q9HC23	PROKR1	PROK2	TRUE	TRUE	FALSE	curated	FALSE	1.734
CPI-SS0D5AAA463	WNT4_SFRP5	simple:P56705	simple:Q5T4F7	WNT4	SFRP5	TRUE	FALSE	FALSE	curated	FALSE	1.734
CPI-SS01F46C4AB	WNT3A_SFRP5	simple:P56704	simple:Q5T4F7	WNT3A	SFRP5	TRUE	FALSE	FALSE	curated	FALSE	1.734
CPI-SS0BA87E94E	GFRAL_GDF15	simple:Q6UXV0	simple:Q99988	GFRAL	GDF15	TRUE	TRUE	FALSE	guidetopharmacology.org	FALSE	1.734
CPI-SS0AA47D179	TNFRSF13B_CD70	simple:O14836	simple:P32970	TNFRSF13B	CD70	TRUE	TRUE	FALSE	InnateDB-All	FALSE	1.734
CPI-SS00797FD15	EDA_EDA2R	simple:Q92838	simple:Q9HAV5	EDA	EDA2R	TRUE	FALSE	TRUE	guidetopharmacology.org	FALSE	1.734
CPI-CS089A1A4BF	IL5_receptor_IL5	complex:IL5_receptor	simple:P05113		IL5	TRUE	TRUE	FALSE	curated	FALSE	1.734
CPI-SS01E4E32AC	C4A_C5AR2	simple:P0C0L4	simple:Q9P296	C4A	C5AR2	TRUE	FALSE	TRUE	curated	FALSE	1.734
CPI-CC07EB70E9C	RAreceptor_RXRG_atRetinoicAcid_byALDH1A3	complex:RAreceptor_RXRG	complex:atRetinoicAcid_byALDH1A3			TRUE	TRUE	FALSE	curated	FALSE	1.734
CPI-SS0A7E3A1AF	C5_C5AR2	simple:P01031	simple:Q9P296	C5	C5AR2	TRUE	FALSE	TRUE	curated	FALSE	1.734
CPI-SS025C8F785	CLEC2B_KLRF1	simple:Q92478	simple:Q9NZS2	CLEC2B	KLRF1	FALSE	TRUE	TRUE	curated	FALSE	1.734
CPI-SC053A6A748	NXNL1_SLC16A1_complex	simple:Q96CM4	complex:SLC16A1_complex	NXNL1		FALSE	FALSE	FALSE	curated	FALSE	1.734
CPI-SS0799949D7	RXFP4_INSL5	simple:Q8TDU9	simple:Q9Y5Q6	RXFP4	INSL5	TRUE	TRUE	FALSE	curated	FALSE	1.734
CPI-SS0734D2DA8	WNT5A_SFRP5	simple:P41221	simple:Q5T4F7	WNT5A	SFRP5	TRUE	FALSE	FALSE	curated	FALSE	1.734
CPI-SS03E48EFEA	C3_C3AR1	simple:P01024	simple:Q16581	C3	C3AR1	TRUE	FALSE	TRUE	curated	FALSE	1.734
CPI-SS0BF15C2D4	WNT7A_SFRP5	simple:O00755	simple:Q5T4F7	WNT7A	SFRP5	TRUE	FALSE	FALSE	curated	FALSE	1.734
CPI-SS023ABAE18	XCL1_ADGRV1	simple:P47992	simple:Q8WXG9	XCL1	ADGRV1	TRUE	FALSE	TRUE	InnateDB-All	FALSE	1.734
CPI-SS0F103D7A7	WNT9A_SFRP5	simple:O14904	simple:Q5T4F7	WNT9A	SFRP5	TRUE	FALSE	FALSE	curated	FALSE	1.734
CPI-SS050876F99	WNT9B_SFRP5	simple:O14905	simple:Q5T4F7	WNT9B	SFRP5	TRUE	FALSE	FALSE	curated	FALSE	1.734
CPI-SS0CB4F2FE4	PDGFB_ADGRV1	simple:P01127	simple:Q8WXG9	PDGFB	ADGRV1	TRUE	FALSE	TRUE	InnateDB-All	FALSE	1.734
CPI-SS03D887978	IFNE_ADGRV1	simple:Q86WN2	simple:Q8WXG9	IFNE	ADGRV1	TRUE	FALSE	TRUE	InnateDB-All	FALSE	1.734
CPI-SS0102731DE	WNT11_SFRP5	simple:O96014	simple:Q5T4F7	WNT11	SFRP5	TRUE	FALSE	FALSE	curated	FALSE	1.734
CPI-CS090610CD1	IL10_receptor_IL10	complex:IL10_receptor	simple:P22301		IL10	TRUE	TRUE	FALSE	curated	FALSE	1.734
CPI-SS026776C89	HLA-DQB2_PRL	simple:HLADQB2	simple:P01236	HLA-DQB2	PRL	TRUE	TRUE	FALSE	InnateDB-All	FALSE	1.734
CPI-SS001BD48FB	WNT2_SFRP5	simple:P09544	simple:Q5T4F7	WNT2	SFRP5	TRUE	FALSE	FALSE	curated	FALSE	1.734
CPI-SS0FBFBF63E	NR3C1_IL10	simple:P04150	simple:P22301	NR3C1	IL10	TRUE	TRUE	FALSE	InnateDB-All	FALSE	1.734
CPI-SS05834E385	CD40_INSL3	simple:P25942	simple:P51460	CD40	INSL3	TRUE	TRUE	FALSE	I2D	FALSE	1.734
CPI-SS0D2044B87	WNT3_SFRP5	simple:P56703	simple:Q5T4F7	WNT3	SFRP5	TRUE	FALSE	FALSE	curated	FALSE	1.734
CPI-SS083296041	CD40_CD40LG	simple:P25942	simple:P29965	CD40	CD40LG	TRUE	TRUE	FALSE	curated	FALSE	1.734
CPI-SS00EE35551	NR3C1_IL5	simple:P04150	simple:P05113	NR3C1	IL5	TRUE	TRUE	FALSE	InnateDB	FALSE	1.734
CPI-SS0AA4D8EF3	TFRC_TF	simple:P02786	simple:P02787	TFRC	TF	TRUE	TRUE	FALSE	curated	FALSE	1.734
CPI-SS08C995EB4	CXCL17_GPR35	simple:Q6UXB2	simple:Q9HC97	CXCL17	GPR35	TRUE	FALSE	TRUE	guidetopharmacology.org	FALSE	1.734
CPI-SC060C69786	NRTN_RET_receptor_2	simple:Q99748	complex:RET_receptor_2	NRTN		TRUE	FALSE	TRUE	curated	FALSE	1.734
CPI-SS0327E1782	IGFL3_IGFLR1	simple:Q6UXB1	simple:Q9H665	IGFL3	IGFLR1	TRUE	FALSE	TRUE	curated	FALSE	1.734
CPI-SS0281839F1	IL37_IL1RAPL1	simple:Q9NZH6	simple:Q9NZN1	IL37	IL1RAPL1	TRUE	FALSE	TRUE	InnateDB	FALSE	1.734
CPI-SS0648E8525	WNT9B_SFRP1	simple:O14905	simple:Q8N474	WNT9B	SFRP1	TRUE	FALSE	FALSE	curated	FALSE	1.734
CPI-SS0429E615A	WNT11_SFRP1	simple:O96014	simple:Q8N474	WNT11	SFRP1	TRUE	FALSE	FALSE	curated	FALSE	1.734
CPI-SS01E6C2BB8	WNT2_SFRP1	simple:P09544	simple:Q8N474	WNT2	SFRP1	TRUE	FALSE	FALSE	curated	FALSE	1.734
CPI-SS0DF9024C0	WNT3_SFRP1	simple:P56703	simple:Q8N474	WNT3	SFRP1	TRUE	FALSE	FALSE	curated	FALSE	1.734
CPI-SS084BE3E4B	LTA_TNFRSF1A	simple:P01374	simple:P19438	LTA	TNFRSF1A	TRUE	FALSE	TRUE	curated	FALSE	1.734
CPI-SS04B4619D0	TNF_TNFRSF1A	simple:P01375	simple:P19438	TNF	TNFRSF1A	TRUE	FALSE	TRUE	curated	FALSE	1.734
CPI-SS036707F4C	WNT4_SFRP1	simple:P56705	simple:Q8N474	WNT4	SFRP1	TRUE	FALSE	FALSE	curated	FALSE	1.734
CPI-SS0F856A80F	KISS1_KISS1R	simple:Q15726	simple:Q969F8	KISS1	KISS1R	TRUE	FALSE	TRUE	guidetopharmacology.org	FALSE	1.734
CPI-SS0CCE526F7	WNT3A_FRZB	simple:P56704	simple:Q92765	WNT3A	FRZB	TRUE	FALSE	FALSE	curated	FALSE	1.734
CPI-SS0893BD6B6	IL16_GRIN2C	simple:Q14005	simple:Q14957	IL16	GRIN2C	TRUE	FALSE	TRUE	I2D	FALSE	1.734
CPI-SS08B7D54A3	TNF_FAS	simple:P01375	simple:P25445	TNF	FAS	TRUE	FALSE	TRUE	InnateDB-All	FALSE	1.734
CPI-SS0123EE122	WNT7A_FRZB	simple:O00755	simple:Q92765	WNT7A	FRZB	TRUE	FALSE	FALSE	curated	FALSE	1.734
CPI-SS0EBBBD522	WNT9A_FRZB	simple:O14904	simple:Q92765	WNT9A	FRZB	TRUE	FALSE	FALSE	curated	FALSE	1.734
CPI-SS03B8E2D7A	TNF_ICOS	simple:P01375	simple:Q9Y6W8	TNF	ICOS	TRUE	FALSE	TRUE	InnateDB-All	FALSE	1.734
CPI-SS0AC8C45C5	WNT9B_FRZB	simple:O14905	simple:Q92765	WNT9B	FRZB	TRUE	FALSE	FALSE	curated	FALSE	1.734
CPI-SS0D883FFF1	VEGFD_FLT4	simple:O43915	simple:P35916	VEGFD	FLT4	TRUE	FALSE	TRUE	curated	FALSE	1.734
CPI-SS01072357C	WNT11_FRZB	simple:O96014	simple:Q92765	WNT11	FRZB	TRUE	FALSE	FALSE	curated	FALSE	1.734
CPI-SS09C917D22	TNF_FLT4	simple:P01375	simple:P35916	TNF	FLT4	TRUE	FALSE	TRUE	InnateDB-All	FALSE	1.734
CPI-SS0B81F1BF5	TNF_SEMA4C	simple:P01375	simple:Q9C0C4	TNF	SEMA4C	TRUE	FALSE	TRUE	InnateDB-All	FALSE	1.734
CPI-SS02704D1B8	WNT2_FRZB	simple:P09544	simple:Q92765	WNT2	FRZB	TRUE	FALSE	FALSE	curated	FALSE	1.734
CPI-SS0A10C2A8F	WNT3_FRZB	simple:P56703	simple:Q92765	WNT3	FRZB	TRUE	FALSE	FALSE	curated	FALSE	1.734
CPI-SS0EE63435D	WNT4_FRZB	simple:P56705	simple:Q92765	WNT4	FRZB	TRUE	FALSE	FALSE	curated	FALSE	1.734
CPI-SS0D00AAD2F	SEMA5A_PLXNB3	simple:Q13591	simple:Q9ULL4	SEMA5A	PLXNB3	FALSE	FALSE	TRUE	curated	FALSE	1.734
CPI-SS0E4B1484B	ICOSLG_ICOS	simple:O75144	simple:Q9Y6W8	ICOSLG	ICOS	TRUE	FALSE	TRUE	curated	FALSE	1.734
CPI-SS050123B31	NPFFR1_NPVF	simple:Q9GZQ6	simple:Q9HCQ7	NPFFR1	NPVF	TRUE	TRUE	FALSE	guidetopharmacology.org	FALSE	1.734
CPI-SS0E7D5974D	TNF_TNFRSF1B	simple:P01375	simple:P20333	TNF	TNFRSF1B	TRUE	FALSE	TRUE	curated	FALSE	1.734
CPI-SS0A93EEAEB	WNT9A_SFRP1	simple:O14904	simple:Q8N474	WNT9A	SFRP1	TRUE	FALSE	FALSE	curated	FALSE	1.734
CPI-SS0CCBF8F8D	NR3C1_CCL11	simple:P04150	simple:P51671	NR3C1	CCL11	TRUE	TRUE	FALSE	InnateDB	FALSE	1.734
CPI-SS0FAF4BB9E	DPP4_CCL11	simple:P27487	simple:P51671	DPP4	CCL11	TRUE	TRUE	FALSE	curated	FALSE	1.734
CPI-SS08EDE5442	IGFL2_IGFLR1	simple:Q6UWQ7	simple:Q9H665	IGFL2	IGFLR1	TRUE	FALSE	TRUE	curated	FALSE	1.734
CPI-SS067BA9202	LAIR1_LILRB4	simple:Q6GTX8	simple:Q8NHJ6	LAIR1	LILRB4	FALSE	TRUE	TRUE	curated	FALSE	1.734
CPI-SS07F015051	CCR6_CCL20	simple:P51684	simple:P78556	CCR6	CCL20	TRUE	TRUE	FALSE	curated	FALSE	1.734
CPI-SS0F8C664D9	CXCR3_CCL20	simple:P49682	simple:P78556	CXCR3	CCL20	TRUE	TRUE	FALSE	guidetopharmacology.org	FALSE	1.734
CPI-SS098EFF959	CCR7_CCL19	simple:P32248	simple:Q99731	CCR7	CCL19	TRUE	TRUE	FALSE	curated	FALSE	1.734
CPI-SS056BE1011	CCRL2_CCL19	simple:O00421	simple:Q99731	CCRL2	CCL19	TRUE	TRUE	FALSE	curated	FALSE	1.734
CPI-SS003610FF9	CXCR3_CCL19	simple:P49682	simple:Q99731	CXCR3	CCL19	TRUE	TRUE	FALSE	guidetopharmacology.org	FALSE	1.734
CPI-SS034B442CE	TNF_CELSR2	simple:P01375	simple:Q9HCU4	TNF	CELSR2	TRUE	FALSE	TRUE	InnateDB-All	FALSE	1.734
CPI-SS03165AD8C	ACKR2_CCL2	simple:O00590	simple:P13500	ACKR2	CCL2	TRUE	TRUE	FALSE	curated	FALSE	1.734
CPI-SS0A1028EF5	UNC5D_NTN4	simple:Q6UXZ4	simple:Q9HB63	UNC5D	NTN4	TRUE	TRUE	FALSE	curated	FALSE	1.734
CPI-SS0D5C54214	LTA_RIPK1	simple:P01374	simple:Q13546	LTA	RIPK1	TRUE	FALSE	TRUE	IMEx,InnateDB-All,MINT	FALSE	1.734
CPI-SS001D0E553	WNT7A_SFRP4	simple:O00755	simple:Q6FHJ7	WNT7A	SFRP4	TRUE	FALSE	FALSE	curated	FALSE	1.734
CPI-SS042439610	WNT9A_SFRP4	simple:O14904	simple:Q6FHJ7	WNT9A	SFRP4	TRUE	FALSE	FALSE	curated	FALSE	1.734
CPI-SS02AF6643F	WNT9B_SFRP4	simple:O14905	simple:Q6FHJ7	WNT9B	SFRP4	TRUE	FALSE	FALSE	curated	FALSE	1.734
CPI-SS062CEFDBE	WNT11_SFRP4	simple:O96014	simple:Q6FHJ7	WNT11	SFRP4	TRUE	FALSE	FALSE	curated	FALSE	1.734
CPI-SS05E7290A6	WNT2_SFRP4	simple:P09544	simple:Q6FHJ7	WNT2	SFRP4	TRUE	FALSE	FALSE	curated	FALSE	1.734
CPI-SS0851A1599	WNT3_SFRP4	simple:P56703	simple:Q6FHJ7	WNT3	SFRP4	TRUE	FALSE	FALSE	curated	FALSE	1.734
CPI-SS048A2311A	TNF_RIPK1	simple:P01375	simple:Q13546	TNF	RIPK1	TRUE	FALSE	TRUE	I2D,IMEx,InnateDB,InnateDB-All,IntAct,MINT	FALSE	1.734
CPI-SS07D9A48A2	LTA_TNFRSF1B	simple:P01374	simple:P20333	LTA	TNFRSF1B	TRUE	FALSE	TRUE	curated	FALSE	1.734
CPI-SS0514C14A6	WNT4_SFRP4	simple:P56705	simple:Q6FHJ7	WNT4	SFRP4	TRUE	FALSE	FALSE	curated	FALSE	1.734
CPI-SS07DFEBFA8	GPR19_ENHO	simple:Q15760	simple:Q6UWT2	GPR19	ENHO	TRUE	TRUE	FALSE	guidetopharmacology.org	FALSE	1.734
CPI-SS00E2C8381	WNT3A_SFRP1	simple:P56704	simple:Q8N474	WNT3A	SFRP1	TRUE	FALSE	FALSE	curated	FALSE	1.734
CPI-SS02ADD742C	WNT7A_SFRP1	simple:O00755	simple:Q8N474	WNT7A	SFRP1	TRUE	FALSE	FALSE	curated	FALSE	1.734
CPI-SS033E857EB	VSTM1_ADGRG3	simple:Q6UX27	simple:Q86Y34	VSTM1	ADGRG3	TRUE	TRUE	TRUE	IMEx,IntAct	FALSE	1.734
CPI-CS0245870E9	Lthyroxine_byTPO_THRB	complex:Lthyroxine_byTPO	simple:P10828		THRB	TRUE	FALSE	FALSE	curated	FALSE	1.734
CPI-SS0BE5B4FCD	FGFR3_FGF20	simple:P22607	simple:Q9NP95	FGFR3	FGF20	TRUE	TRUE	FALSE	curated	FALSE	1.734
CPI-SS05D7900BF	PTN_ALK	simple:P21246	simple:Q9UM73	PTN	ALK	TRUE	FALSE	TRUE	curated	FALSE	1.734
CPI-SS0008137B6	EFNA4_EPHA5	simple:P52798	simple:P54756	EFNA4	EPHA5	TRUE	FALSE	TRUE	curated	FALSE	1.734
CPI-SS01D785DBA	FGFR2_FGF23	simple:P21802	simple:Q9GZV9	FGFR2	FGF23	TRUE	TRUE	FALSE	I2D,IMEx,InnateDB-All,IntAct	FALSE	1.734
CPI-SS09E3F5044	EFNA5_EPHA5	simple:P52803	simple:P54756	EFNA5	EPHA5	FALSE	FALSE	TRUE	curated	FALSE	1.734
CPI-CS0E318EE6C	Klotho_FGFR1_FGF23	complex:Klotho_FGFR1	simple:Q9GZV9		FGF23	TRUE	FALSE	FALSE	curated	FALSE	1.734
CPI-CS08B606C20	IL7_receptor_IL7	complex:IL7_receptor	simple:P13232		IL7	TRUE	TRUE	FALSE	curated	FALSE	1.734
CPI-SS0A0DE9CD6	EPO_EPHB4	simple:P01588	simple:P54760	EPO	EPHB4	TRUE	FALSE	TRUE	IMEx,InnateDB-All,IntAct	FALSE	1.734
CPI-CC04D4A2639	RAreceptor_RARG_RXRG_atRetinoicAcid_byALDH1A2	complex:RAreceptor_RARG_RXRG	complex:atRetinoicAcid_byALDH1A2			TRUE	TRUE	FALSE	curated	FALSE	1.734
CPI-CC0B0EE8B92	RAreceptor_RXRG_atRetinoicAcid_byALDH1A2	complex:RAreceptor_RXRG	complex:atRetinoicAcid_byALDH1A2			TRUE	TRUE	FALSE	curated	FALSE	1.734
CPI-CS0EF619259	IL37_receptor_IL37	complex:IL37_receptor	simple:Q9NZH6		IL37	TRUE	TRUE	FALSE	curated	FALSE	1.734
CPI-CS09B4A8389	IL36_receptor_IL36RN	complex:IL36_receptor	simple:Q9UBH0		IL36RN	TRUE	TRUE	FALSE	curated	FALSE	1.734
CPI-CS03959C2DF	IL36_receptor_IL36G	complex:IL36_receptor	simple:Q9NZH8		IL36G	TRUE	TRUE	FALSE	curated	FALSE	1.734
CPI-CS0A84CCCDB	IL36_receptor_IL36B	complex:IL36_receptor	simple:Q9NZH7		IL36B	TRUE	TRUE	FALSE	curated	FALSE	1.734
CPI-CC0C253E5C0	RAreceptor_RARG_RXRG_atRetinoicAcid_byALDH1A1	complex:RAreceptor_RARG_RXRG	complex:atRetinoicAcid_byALDH1A1			TRUE	TRUE	FALSE	curated	FALSE	1.734
CPI-CC0D8A77C69	IL35_IL35_receptor	complex:IL35	complex:IL35_receptor			TRUE	FALSE	TRUE	curated	FALSE	1.734
CPI-SS082ABF1EA	EFNB2_EPHB3	simple:P52799	simple:P54753	EFNB2	EPHB3	FALSE	TRUE	TRUE	curated	FALSE	1.734
CPI-CC0B5110FC9	IL27_IL27_receptor	complex:IL27	complex:IL27_receptor			TRUE	FALSE	TRUE	curated	FALSE	1.734
CPI-CS0F1386400	IL26_receptor_IL26	complex:IL26_receptor	simple:Q9NPH9		IL26	TRUE	TRUE	FALSE	curated	FALSE	1.734
CPI-CC08EF3C145	IL23_IL23_receptor	complex:IL23	complex:IL23_receptor			TRUE	FALSE	TRUE	curated	FALSE	1.734
CPI-CS0E661878B	LIFR_OSM	complex:LIFR	simple:P13725		OSM	TRUE	TRUE	FALSE	curated	FALSE	1.734
CPI-CS07DF0B644	IL20_receptor_Type_I_IL19	complex:IL20_receptor_Type_I	simple:Q9UHD0		IL19	TRUE	TRUE	FALSE	curated	FALSE	1.734
CPI-CS065C78487	IL20_receptor_Type_II_IL20	complex:IL20_receptor_Type_II	simple:Q9NYY1		IL20	TRUE	TRUE	FALSE	curated	FALSE	1.734
CPI-CS033FF1896	IL20_receptor_Type_I_IL20	complex:IL20_receptor_Type_I	simple:Q9NYY1		IL20	TRUE	TRUE	FALSE	curated	FALSE	1.734
CPI-CS0A13FF479	IL1_receptor_inhibitor_IL1RN	complex:IL1_receptor_inhibitor	simple:P18510		IL1RN	TRUE	TRUE	FALSE	curated	FALSE	1.734
CPI-CS01C6805BA	IL1_receptor_IL1RN	complex:IL1_receptor	simple:P18510		IL1RN	TRUE	TRUE	FALSE	curated	FALSE	1.734
CPI-CS09CDFC0C5	IL1_receptor_inhibitor_IL1B	complex:IL1_receptor_inhibitor	simple:P01584		IL1B	TRUE	TRUE	FALSE	curated	FALSE	1.734
CPI-CS05F37AC7A	IL1_receptor_inhibitor_IL1A	complex:IL1_receptor_inhibitor	simple:P01583		IL1A	TRUE	TRUE	FALSE	curated	FALSE	1.734
CPI-CS0552A7387	IL33_receptor_IL33	complex:IL33_receptor	simple:O95760		IL33	TRUE	TRUE	FALSE	curated	FALSE	1.734
CPI-CS0465E25F9	IL1_receptor_IL1A	complex:IL1_receptor	simple:P01583		IL1A	TRUE	TRUE	FALSE	curated	FALSE	1.734
CPI-SS079EF5D9C	EFNA3_EPHA5	simple:P52797	simple:P54756	EFNA3	EPHA5	FALSE	FALSE	TRUE	curated	FALSE	1.734
CPI-SS0762B455F	EFNA1_EPHA5	simple:P20827	simple:P54756	EFNA1	EPHA5	TRUE	FALSE	TRUE	curated	FALSE	1.734
CPI-SS0EE9E214A	FGFR2_FGF22	simple:P21802	simple:Q9HCT0	FGFR2	FGF22	TRUE	TRUE	FALSE	curated	FALSE	1.734
CPI-SS0CC898553	FGFR2_PTPRR	simple:P21802	simple:Q15256	FGFR2	PTPRR	TRUE	TRUE	TRUE	InnateDB-All	FALSE	1.734
CPI-SS03E450F99	EFNA1_EPHA7	simple:P20827	simple:Q15375	EFNA1	EPHA7	TRUE	FALSE	TRUE	curated	FALSE	1.734
CPI-SS0D5DBB634	EFNA3_EPHA7	simple:P52797	simple:Q15375	EFNA3	EPHA7	FALSE	FALSE	TRUE	curated	FALSE	1.734
CPI-SS0F81DBF22	EFNA4_EPHA7	simple:P52798	simple:Q15375	EFNA4	EPHA7	TRUE	FALSE	TRUE	curated	FALSE	1.734
CPI-SS028688B7B	EFNA5_EPHA7	simple:P52803	simple:Q15375	EFNA5	EPHA7	FALSE	FALSE	TRUE	curated	FALSE	1.734
CPI-SS0D4F593F1	WNT5A_EPHA7	simple:P41221	simple:Q15375	WNT5A	EPHA7	TRUE	FALSE	TRUE	InnateDB-All	FALSE	1.734
CPI-SS0B34CBA4B	EFNA2_EPHA1	simple:O43921	simple:P21709	EFNA2	EPHA1	FALSE	FALSE	TRUE	curated	FALSE	1.734
CPI-SS0FF49C823	EFNA1_EPHA1	simple:P20827	simple:P21709	EFNA1	EPHA1	TRUE	FALSE	TRUE	curated	FALSE	1.734
CPI-SS03F821467	CD96_NECTIN1	simple:P40200	simple:Q15223	CD96	NECTIN1	TRUE	TRUE	TRUE	curated	FALSE	1.734
CPI-SS02C29C238	FGFR3_NECTIN1	simple:P22607	simple:Q15223	FGFR3	NECTIN1	TRUE	TRUE	TRUE	InnateDB-All	FALSE	1.734
CPI-SS02E314589	FGFR2_NECTIN1	simple:P21802	simple:Q15223	FGFR2	NECTIN1	TRUE	TRUE	TRUE	InnateDB-All	FALSE	1.734
CPI-SS0883B7EE4	FGFR3_FGF23	simple:P22607	simple:Q9GZV9	FGFR3	FGF23	TRUE	TRUE	FALSE	I2D	FALSE	1.734
CPI-SS08A54963F	EFNA2_EPHA2	simple:O43921	simple:P29317	EFNA2	EPHA2	FALSE	FALSE	TRUE	curated	FALSE	1.734
CPI-SS0C875BA24	EFNA2_EPHA3	simple:O43921	simple:P29320	EFNA2	EPHA3	TRUE	FALSE	TRUE	curated	FALSE	1.734
CPI-SS0D99CC068	FGFR3_FGF8	simple:P22607	simple:P55075	FGFR3	FGF8	TRUE	TRUE	FALSE	curated	FALSE	1.734
CPI-SS09CA492BA	EFNA1_EPHA3	simple:P20827	simple:P29320	EFNA1	EPHA3	TRUE	FALSE	TRUE	curated	FALSE	1.734
CPI-SS07BA4A3B7	FGFR2_FGF8	simple:P21802	simple:P55075	FGFR2	FGF8	TRUE	TRUE	FALSE	I2D,IMEx,InnateDB-All,IntAct	FALSE	1.734
CPI-SS07A9A501C	FGFR3_FGF9	simple:P22607	simple:P31371	FGFR3	FGF9	TRUE	TRUE	FALSE	curated	FALSE	1.734
CPI-SS05B4EB419	EFNA3_EPHA4	simple:P52797	simple:P54764	EFNA3	EPHA4	FALSE	FALSE	TRUE	curated	FALSE	1.734
CPI-SS0830C7910	EFNA2_EPHA8	simple:O43921	simple:P29322	EFNA2	EPHA8	FALSE	FALSE	TRUE	curated	FALSE	1.734
CPI-SS037E6BEDF	EFNA1_EPHA8	simple:P20827	simple:P29322	EFNA1	EPHA8	TRUE	FALSE	TRUE	curated	FALSE	1.734
CPI-SS0E63AB61E	EFNA2_EPHA4	simple:O43921	simple:P54764	EFNA2	EPHA4	FALSE	FALSE	TRUE	curated	FALSE	1.734
CPI-SS0D1AE5C79	FGFR3_EPHA4	simple:P22607	simple:P54764	FGFR3	EPHA4	TRUE	TRUE	TRUE	I2D,InnateDB-All	FALSE	1.734
CPI-CC01013C167	RAreceptor_RXRG_atRetinoicAcid_byALDH1A1	complex:RAreceptor_RXRG	complex:atRetinoicAcid_byALDH1A1			TRUE	TRUE	FALSE	curated	FALSE	1.734
CPI-SS0D81D9F5E	EFNA2_EPHA5	simple:O43921	simple:P54756	EFNA2	EPHA5	FALSE	FALSE	TRUE	curated	FALSE	1.734
CPI-SS0F05B138C	WNT3A_SFRP2	simple:P56704	simple:Q96HF1	WNT3A	SFRP2	TRUE	FALSE	FALSE	curated	FALSE	1.734
CPI-SS020734335	NR3C1_CCL7	simple:P04150	simple:P80098	NR3C1	CCL7	TRUE	TRUE	FALSE	InnateDB	FALSE	1.734
CPI-CS06D50EBF8	OSMR_OSM	complex:OSMR	simple:P13725		OSM	TRUE	TRUE	FALSE	curated	FALSE	1.734
CPI-CS04D748A7D	LRP4_MUSK_complex_AGRN	complex:LRP4_MUSK_complex	simple:O00468		AGRN	TRUE	TRUE	FALSE	curated	FALSE	1.734
CPI-SS045A5FC60	ACKR2_CCL14	simple:O00590	simple:Q16627	ACKR2	CCL14	TRUE	TRUE	FALSE	curated	FALSE	1.734
CPI-SS0DFAF1FE2	CCR5_CCL8	simple:P51681	simple:P80075	CCR5	CCL8	TRUE	TRUE	FALSE	curated	FALSE	1.734
CPI-SS0F8C2FA91	CCR1_CCL8	simple:P32246	simple:P80075	CCR1	CCL8	TRUE	TRUE	FALSE	curated	FALSE	1.734
CPI-SS09AFCF898	CCR2_CCL8	simple:P41597	simple:P80075	CCR2	CCL8	TRUE	TRUE	FALSE	curated	FALSE	1.734
CPI-SS0BE8BE8E9	ACKR2_CCL8	simple:O00590	simple:P80075	ACKR2	CCL8	TRUE	TRUE	FALSE	curated	FALSE	1.734
CPI-SS06CCF5A54	ANXA1_FPR3	simple:P04083	simple:P25089	ANXA1	FPR3	TRUE	FALSE	TRUE	curated	FALSE	1.734
CPI-SS073B0CE7A	ACKR2_CCL3L1	simple:O00590	simple:P16619	ACKR2	CCL3L1	TRUE	TRUE	FALSE	I2D	FALSE	1.734
CPI-SS073B0CE7A	ACKR2_CCL3L3	simple:O00590	simple:P16619	ACKR2	CCL3L3	TRUE	TRUE	FALSE	I2D	FALSE	1.734
CPI-SC0E89A4EF0	APP_TREM2_receptor	simple:P05067	complex:TREM2_receptor	APP		FALSE	FALSE	TRUE	curated	FALSE	1.734
CPI-SS0DA291AD9	GPR75_CCL5	simple:O95800	simple:P13501	GPR75	CCL5	TRUE	TRUE	FALSE	curated	FALSE	1.734
CPI-SS0AE4CF4E7	ACKR2_CCL5	simple:O00590	simple:P13501	ACKR2	CCL5	TRUE	TRUE	FALSE	curated	FALSE	1.734
CPI-SS0AFE077D8	ACKR2_CCL4	simple:O00590	simple:P13236	ACKR2	CCL4	TRUE	TRUE	FALSE	curated	FALSE	1.734
CPI-SS059CC19A3	CCR1_CCL14	simple:P32246	simple:Q16627	CCR1	CCL14	TRUE	TRUE	FALSE	curated	FALSE	1.734
CPI-SC0FE3CE9D1	APOA1_TREM2_receptor	simple:P02647	complex:TREM2_receptor	APOA1		TRUE	FALSE	TRUE	curated	FALSE	1.734
CPI-SS04318D03E	ACKR2_CCL3	simple:O00590	simple:P10147	ACKR2	CCL3	TRUE	TRUE	FALSE	curated	FALSE	1.734
CPI-SS01DCC7684	EFNA2_EPHA7	simple:O43921	simple:Q15375	EFNA2	EPHA7	FALSE	FALSE	TRUE	curated	FALSE	1.734
CPI-SC0412566F3	APOA2_TREM2_receptor	simple:P02652	complex:TREM2_receptor	APOA2		TRUE	FALSE	TRUE	curated	FALSE	1.734
CPI-SS0638E0E29	CCR10_CCL7	simple:P46092	simple:P80098	CCR10	CCL7	TRUE	TRUE	FALSE	I2D	FALSE	1.734
CPI-SC046AFCFE9	CLU_TREM2_receptor	simple:P10909	complex:TREM2_receptor	CLU		TRUE	FALSE	TRUE	curated	FALSE	1.734
CPI-SS027E12A36	MDK_PTPRZ1	simple:P21741	simple:P23471	MDK	PTPRZ1	TRUE	FALSE	FALSE	curated	FALSE	1.734
CPI-SS04E690D72	PTN_PTPRZ1	simple:P21246	simple:P23471	PTN	PTPRZ1	TRUE	FALSE	FALSE	curated	FALSE	1.734
CPI-SS012AFC842	MDK_ALK	simple:P21741	simple:Q9UM73	MDK	ALK	TRUE	FALSE	TRUE	curated	FALSE	1.734
CPI-SS0B186A32C	CCR5_CCL7	simple:P51681	simple:P80098	CCR5	CCL7	TRUE	TRUE	FALSE	curated	FALSE	1.734
CPI-SS08B91FD2A	CCR1_CCL7	simple:P32246	simple:P80098	CCR1	CCL7	TRUE	TRUE	FALSE	curated	FALSE	1.734
CPI-SS008EB600F	CCR2_CCL7	simple:P41597	simple:P80098	CCR2	CCL7	TRUE	TRUE	FALSE	curated	FALSE	1.734
CPI-SS0ADA38C78	ACKR2_CCL7	simple:O00590	simple:P80098	ACKR2	CCL7	TRUE	TRUE	FALSE	curated	FALSE	1.734
CPI-SC06C75F978	APOE_TREM2_receptor	simple:P02649	complex:TREM2_receptor	APOE		TRUE	FALSE	TRUE	curated	FALSE	1.734
CPI-CS09E0127D2	IL18_receptor_IL18	complex:IL18_receptor	simple:Q14116		IL18	TRUE	TRUE	FALSE	curated	FALSE	1.734
CPI-SS06B0861F1	ACKR2_CCL13	simple:O00590	simple:Q99616	ACKR2	CCL13	TRUE	TRUE	FALSE	curated	FALSE	1.734
CPI-SS0F739D3DB	ANXA1_FPR1	simple:P04083	simple:P21462	ANXA1	FPR1	TRUE	FALSE	TRUE	guidetopharmacology.org	FALSE	1.734
CPI-CS034170CC8	Ldopa_byTYR_GPR143	complex:Ldopa_byTYR	simple:P51810		GPR143	TRUE	FALSE	TRUE	curated	FALSE	1.734
CPI-CS0C94B5884	LipoxinA4_byALOX12_FPR2	complex:LipoxinA4_byALOX12	simple:P25090		FPR2	TRUE	FALSE	TRUE	curated	FALSE	1.734
CPI-CS0FC36F030	LipoxinA4_byALOX5_FPR2	complex:LipoxinA4_byALOX5	simple:P25090		FPR2	TRUE	FALSE	TRUE	curated	FALSE	1.734
CPI-SS030BB46BB	ANXA1_FPR2	simple:P04083	simple:P25090	ANXA1	FPR2	TRUE	FALSE	TRUE	curated	FALSE	1.734
CPI-SS0F66EA6BE	APP_FPR2	simple:P05067	simple:P25090	APP	FPR2	FALSE	FALSE	TRUE	curated	FALSE	1.734
CPI-CS02C7E2FBB	IL17_receptor_AE_IL17C	complex:IL17_receptor_AE	simple:Q9P0M4		IL17C	TRUE	TRUE	FALSE	curated	FALSE	1.734
CPI-SS05F45873A	SAA1_FPR2	simple:P0DJI8	simple:P25090	SAA1	FPR2	TRUE	FALSE	TRUE	curated	FALSE	1.734
CPI-SS0C23EF34B	NCAM1_GDNF	simple:P13591	simple:P39905	NCAM1	GDNF	TRUE	TRUE	FALSE	I2D	FALSE	1.734
CPI-SS0BA3A1C3A	NGFR_NTF4	simple:P08138	simple:P34130	NGFR	NTF4	TRUE	TRUE	FALSE	curated	FALSE	1.734
CPI-CS0EE48BB05	IL2_receptor_I_IL2	complex:IL2_receptor_I	simple:P60568		IL2	TRUE	TRUE	FALSE	curated	FALSE	1.734
CPI-CS0E2BE2DEE	IL2_receptor_HA_IL2	complex:IL2_receptor_HA	simple:P60568		IL2	TRUE	TRUE	FALSE	curated	FALSE	1.734
CPI-SS09F430F14	NGFR_IL2	simple:P08138	simple:P60568	NGFR	IL2	TRUE	TRUE	FALSE	I2D	FALSE	1.734
CPI-SS0C98C08DA	CCR2_CCL13	simple:P41597	simple:Q99616	CCR2	CCL13	TRUE	TRUE	FALSE	curated	FALSE	1.734
CPI-CS068959EAB	IL15_receptor_IL15	complex:IL15_receptor	simple:P40933		IL15	TRUE	TRUE	FALSE	curated	FALSE	1.734
CPI-CC025CA2E0D	IL12_IL12_receptor	complex:IL12	complex:IL12_receptor			TRUE	FALSE	TRUE	curated	FALSE	1.734
CPI-SS01ECFDA18	TNFRSF10C_TNFSF10	simple:O14798	simple:P50591	TNFRSF10C	TNFSF10	TRUE	TRUE	FALSE	curated	FALSE	1.734
CPI-SS0D57FCA8C	IDE_CCL23	simple:P14735	simple:P55773	IDE	CCL23	TRUE	TRUE	FALSE	InnateDB-All	FALSE	1.734
CPI-SS0F3DB0252	FPR2_CCL23	simple:P25090	simple:P55773	FPR2	CCL23	TRUE	TRUE	FALSE	curated	FALSE	1.734
CPI-SS09199F78C	CCR1_CCL23	simple:P32246	simple:P55773	CCR1	CCL23	TRUE	TRUE	FALSE	curated	FALSE	1.734
CPI-SS04EE957D8	CCR1_CCL26	simple:P32246	simple:Q9Y258	CCR1	CCL26	TRUE	TRUE	FALSE	curated	FALSE	1.734
CPI-SS092C1B321	CCR2_CCL26	simple:P41597	simple:Q9Y258	CCR2	CCL26	TRUE	TRUE	FALSE	curated	FALSE	1.734
CPI-SS0B2979A10	CCR10_CCL27	simple:P46092	simple:Q9Y4X3	CCR10	CCL27	TRUE	TRUE	FALSE	curated	FALSE	1.734
CPI-SS0D34B5517	ACKR2_CCL27	simple:O00590	simple:Q9Y4X3	ACKR2	CCL27	TRUE	TRUE	FALSE	I2D	FALSE	1.734
CPI-SS064C772FE	CCR10_CCL28	simple:P46092	simple:Q9NRJ3	CCR10	CCL28	TRUE	TRUE	FALSE	curated	FALSE	1.734
CPI-SS091B461CB	ACKR2_CCL28	simple:O00590	simple:Q9NRJ3	ACKR2	CCL28	TRUE	TRUE	FALSE	I2D	FALSE	1.734
CPI-SS0B887F7AC	CCR1_CCL13	simple:P32246	simple:Q99616	CCR1	CCL13	TRUE	TRUE	FALSE	guidetopharmacology.org	FALSE	1.734
CPI-CS02010E82F	IL13_receptor_IL13	complex:IL13_receptor	simple:P35225		IL13	TRUE	TRUE	FALSE	curated	FALSE	1.734
CPI-SC05C71E348	CD47_SIRB1_complex	simple:Q08722	complex:SIRB1_complex	CD47		FALSE	TRUE	TRUE	curated	FALSE	1.734
CPI-SS06ABF2F5A	SELP_CD24	simple:P16109	simple:P25063	SELP	CD24	FALSE	FALSE	FALSE	curated	FALSE	1.734
CPI-SS00877D499	WNT9A_SFRP2	simple:O14904	simple:Q96HF1	WNT9A	SFRP2	TRUE	FALSE	FALSE	curated	FALSE	1.734
CPI-SS07E8BC756	FPR1_FAM19A4	simple:P21462	simple:Q96LR4	FPR1	FAM19A4	TRUE	TRUE	FALSE	curated	FALSE	1.734
CPI-SS07E8BC756	FPR1_TAFA4	simple:P21462	simple:Q96LR4	FPR1	TAFA4	TRUE	TRUE	FALSE	curated	FALSE	1.734
CPI-SS03F56D290	LEPR_FAM19A4	simple:P48357	simple:Q96LR4	LEPR	FAM19A4	TRUE	TRUE	FALSE	InnateDB-All	FALSE	1.734
CPI-SS03F56D290	LEPR_TAFA4	simple:P48357	simple:Q96LR4	LEPR	TAFA4	TRUE	TRUE	FALSE	InnateDB-All	FALSE	1.734
CPI-SS009610E3D	TGFBR3_FAM19A4	simple:Q03167	simple:Q96LR4	TGFBR3	FAM19A4	TRUE	TRUE	FALSE	InnateDB-All	FALSE	1.734
CPI-SS009610E3D	TGFBR3_TAFA4	simple:Q03167	simple:Q96LR4	TGFBR3	TAFA4	TRUE	TRUE	FALSE	InnateDB-All	FALSE	1.734
CPI-SS0CBC37434	SORL1_FAM19A4	simple:Q92673	simple:Q96LR4	SORL1	FAM19A4	TRUE	TRUE	FALSE	InnateDB-All	FALSE	1.734
CPI-SS056AA08CF	EDN2_EDNRA	simple:P20800	simple:P25101	EDN2	EDNRA	TRUE	FALSE	TRUE	guidetopharmacology.org	FALSE	1.734
CPI-SS0CBC37434	SORL1_TAFA4	simple:Q92673	simple:Q96LR4	SORL1	TAFA4	TRUE	TRUE	FALSE	InnateDB-All	FALSE	1.734
CPI-SC0236D0574	TBXA2R_ThromboxaneA2_byTBXAS1	simple:P21731	complex:ThromboxaneA2_byTBXAS1	TBXA2R		TRUE	TRUE	FALSE	curated	FALSE	1.734
CPI-SS085C150CE	ACE2_GHRL	simple:Q9BYF1	simple:Q9UBU3	ACE2	GHRL	TRUE	TRUE	FALSE	I2D	FALSE	1.734
CPI-SS090987D9C	GHRHR_GHRL	simple:Q02643	simple:Q9UBU3	GHRHR	GHRL	TRUE	TRUE	FALSE	curated	FALSE	1.734
CPI-SS05D406038	PTGIR_GHRL	simple:P43119	simple:Q9UBU3	PTGIR	GHRL	TRUE	TRUE	FALSE	InnateDB-All	FALSE	1.734
CPI-SS03643B85A	PTPRU_FAM19A4	simple:Q92729	simple:Q96LR4	PTPRU	FAM19A4	TRUE	TRUE	FALSE	InnateDB-All	FALSE	1.734
CPI-SS03643B85A	PTPRU_TAFA4	simple:Q92729	simple:Q96LR4	PTPRU	TAFA4	TRUE	TRUE	FALSE	InnateDB-All	FALSE	1.734
CPI-SS01946BE5C	C5AR1_RPS19	simple:P21730	simple:P39019	C5AR1	RPS19	FALSE	TRUE	FALSE	guidetopharmacology.org	FALSE	1.734
CPI-SC08252842D	PTGER3_ProstaglandinE2_byPTGES	simple:P43115	complex:ProstaglandinE2_byPTGES	PTGER3		TRUE	TRUE	FALSE	curated	FALSE	1.734
CPI-SS043E0F61D	PTGER3_GHRL	simple:P43115	simple:Q9UBU3	PTGER3	GHRL	TRUE	TRUE	FALSE	InnateDB-All	FALSE	1.734
CPI-SS0362EFFDE	PMCH_MCHR1	simple:P20382	simple:Q99705	PMCH	MCHR1	TRUE	FALSE	TRUE	curated	FALSE	1.734
CPI-SS02A8BD654	TAC1_TACR1	simple:P20366	simple:P25103	TAC1	TACR1	TRUE	FALSE	TRUE	curated	FALSE	1.734
CPI-SS0F7A89A4F	SHH_HHIP	simple:Q15465	simple:Q96QV1	SHH	HHIP	TRUE	FALSE	FALSE	curated	FALSE	1.734
CPI-SS055233B99	IHH_HHIP	simple:Q14623	simple:Q96QV1	IHH	HHIP	TRUE	FALSE	FALSE	curated	FALSE	1.734
CPI-SS07C846DEE	DHH_HHIP	simple:O43323	simple:Q96QV1	DHH	HHIP	TRUE	FALSE	FALSE	curated	FALSE	1.734
CPI-SC03021510C	DHH_PTCH_GAS1_transmembrane_receptor	simple:O43323	complex:PTCH_GAS1_transmembrane_receptor	DHH		TRUE	FALSE	TRUE	curated	FALSE	1.734
CPI-SC0ABE55781	DHH_PTCH_CDON_transmembrane_receptor	simple:O43323	complex:PTCH_CDON_transmembrane_receptor	DHH		TRUE	FALSE	TRUE	curated	FALSE	1.734
CPI-SC006556DF8	DHH_PTCH_BOC_transmembrane_receptor	simple:O43323	complex:PTCH_BOC_transmembrane_receptor	DHH		TRUE	FALSE	TRUE	curated	FALSE	1.734
CPI-SS081AD39D7	PECAM1_CD177	simple:P16284	simple:Q8N6Q3	PECAM1	CD177	FALSE	TRUE	FALSE	curated	FALSE	1.734
CPI-SS029B74C35	PMCH_MCHR2	simple:P20382	simple:Q969V1	PMCH	MCHR2	TRUE	FALSE	TRUE	curated	FALSE	1.734
CPI-SC063B0B7DD	PTGER4_ProstaglandinE2_byPTGES3	simple:P35408	complex:ProstaglandinE2_byPTGES3	PTGER4		TRUE	TRUE	FALSE	curated	FALSE	1.734
CPI-SC0976EF8E9	PTGER3_ProstaglandinE2_byPTGES3	simple:P43115	complex:ProstaglandinE2_byPTGES3	PTGER3		TRUE	TRUE	FALSE	curated	FALSE	1.734
CPI-SC09484F060	PTGER4_ProstaglandinE2_byPTGES2	simple:P35408	complex:ProstaglandinE2_byPTGES2	PTGER4		TRUE	TRUE	FALSE	curated	FALSE	1.734
CPI-SC0588019E6	PTGER3_ProstaglandinE2_byPTGES2	simple:P43115	complex:ProstaglandinE2_byPTGES2	PTGER3		TRUE	TRUE	FALSE	curated	FALSE	1.734
CPI-SC081B8028B	PTGER4_ProstaglandinE2_byPTGES	simple:P35408	complex:ProstaglandinE2_byPTGES	PTGER4		TRUE	TRUE	FALSE	curated	FALSE	1.734
CPI-SS076940BCD	LGALS3_MERTK	simple:P17931	simple:Q12866	LGALS3	MERTK	TRUE	FALSE	TRUE	curated	FALSE	1.734
CPI-SS0CE7506A6	LAG3_FGL1	simple:P18627	simple:Q08830	LAG3	FGL1	TRUE	FALSE	FALSE	curated	FALSE	1.734
CPI-SS061ED1543	TAC1_TACR2	simple:P20366	simple:P21452	TAC1	TACR2	TRUE	FALSE	TRUE	curated	FALSE	1.734
CPI-SS02C0BCFFE	PRLR_CSHL1	simple:P16471	simple:Q14406	PRLR	CSHL1	TRUE	TRUE	FALSE	guidetopharmacology.org	FALSE	1.734
CPI-SS0B0CF0EDF	TNFSF15_TNFRSF25	simple:O95150	simple:Q93038	TNFSF15	TNFRSF25	TRUE	FALSE	TRUE	curated	FALSE	1.734
CPI-SS042EB8C7A	TBXA2R_GHRL	simple:P21731	simple:Q9UBU3	TBXA2R	GHRL	TRUE	TRUE	FALSE	InnateDB-All	FALSE	1.734
CPI-SS001BF66E8	CEACAM6_CEACAM6	simple:P40199	simple:P40199	CEACAM6	CEACAM6	FALSE	FALSE	FALSE	curated	FALSE	1.734
CPI-SS04C396C5D	VGF_NTRK1	simple:O15240	simple:P04629	VGF	NTRK1	TRUE	FALSE	TRUE	InnateDB-All	FALSE	1.734
CPI-SS02B285B4D	EPHA8_EFNA4	simple:P29322	simple:P52798	EPHA8	EFNA4	TRUE	TRUE	FALSE	curated	FALSE	1.734
CPI-SS041888D39	EPHA3_EFNA4	simple:P29320	simple:P52798	EPHA3	EFNA4	TRUE	TRUE	FALSE	curated	FALSE	1.734
CPI-SS05E6D620E	EPHA1_EFNA4	simple:P21709	simple:P52798	EPHA1	EFNA4	TRUE	TRUE	FALSE	curated	FALSE	1.734
CPI-SS0DF162C10	EPHA8_EFNA3	simple:P29322	simple:P52797	EPHA8	EFNA3	FALSE	TRUE	FALSE	curated	FALSE	1.734
CPI-SS0AB0604B5	EPHA3_EFNA3	simple:P29320	simple:P52797	EPHA3	EFNA3	TRUE	TRUE	FALSE	curated	FALSE	1.734
CPI-SS0DA0F5556	CDH3_CDH3	simple:P22223	simple:P22223	CDH3	CDH3	FALSE	FALSE	FALSE	curated	FALSE	1.734
CPI-SS052127A00	NGF_NTRK1	simple:P01138	simple:P04629	NGF	NTRK1	TRUE	FALSE	TRUE	curated	FALSE	1.734
CPI-SC0A1D80869	LHCGR_glyco_Lutropin	simple:P22888	complex:glyco_Lutropin	LHCGR		TRUE	TRUE	FALSE	curated	FALSE	1.734
CPI-SS087BD262F	CXCR2_CXCL5	simple:P25025	simple:P42830	CXCR2	CXCL5	TRUE	TRUE	FALSE	curated	FALSE	1.734
CPI-SS0C7915758	CXCR2_CXCL6	simple:P25025	simple:P80162	CXCR2	CXCL6	TRUE	TRUE	FALSE	curated	FALSE	1.734
CPI-SS09A3A441F	GUCY2C_GUCA2A	simple:P25092	simple:Q02747	GUCY2C	GUCA2A	TRUE	TRUE	FALSE	guidetopharmacology.org	FALSE	1.734
CPI-SS07BECB892	EPHA2_EFNA3	simple:P29317	simple:P52797	EPHA2	EFNA3	FALSE	TRUE	FALSE	curated	FALSE	1.734
CPI-SS01A8F745A	EPHA1_EFNA3	simple:P21709	simple:P52797	EPHA1	EFNA3	FALSE	TRUE	FALSE	curated	FALSE	1.734
CPI-SS012CCE326	EPHA8_EFNA5	simple:P29322	simple:P52803	EPHA8	EFNA5	FALSE	TRUE	FALSE	curated	FALSE	1.734
CPI-SS0BEAB521F	EPHA3_EFNA5	simple:P29320	simple:P52803	EPHA3	EFNA5	TRUE	TRUE	FALSE	curated	FALSE	1.734
CPI-SS04456F441	TNFSF4_TNFRSF4	simple:P23510	simple:P43489	TNFSF4	TNFRSF4	FALSE	FALSE	TRUE	curated	FALSE	1.734
CPI-SS0CCDBBBC0	CEACAM1_CEACAM8	simple:P13688	simple:P31997	CEACAM1	CEACAM8	TRUE	FALSE	FALSE	curated	FALSE	1.734
CPI-SS0EDD4928A	NGF_NGFR	simple:P01138	simple:P08138	NGF	NGFR	TRUE	FALSE	TRUE	curated	FALSE	1.734
CPI-SS06006F870	TTR_AGER	simple:P02766	simple:Q15109	TTR	AGER	TRUE	FALSE	TRUE	I2D,IMEx,InnateDB-All,MINT	FALSE	1.734
CPI-SS08C411721	CEACAM8_CEACAM6	simple:P31997	simple:P40199	CEACAM8	CEACAM6	FALSE	FALSE	FALSE	curated	FALSE	1.734
CPI-SS0322747C2	CEACAM5_CEACAM6	simple:P06731	simple:P40199	CEACAM5	CEACAM6	FALSE	FALSE	FALSE	curated	FALSE	1.734
CPI-SS0A2D7895C	CEACAM1_CEACAM6	simple:P13688	simple:P40199	CEACAM1	CEACAM6	TRUE	FALSE	FALSE	curated	FALSE	1.734
CPI-SS0A2949959	ICAM3_CD209	simple:P32942	simple:Q9NNX6	ICAM3	CD209	TRUE	FALSE	TRUE	curated	FALSE	1.734
CPI-SS0544D2759	ICAM2_CD209	simple:P13598	simple:Q9NNX6	ICAM2	CD209	TRUE	FALSE	TRUE	curated	FALSE	1.734
CPI-SS055B305F1	CEACAM1_CD209	simple:P13688	simple:Q9NNX6	CEACAM1	CD209	TRUE	FALSE	TRUE	curated	FALSE	1.734
CPI-SS0D529E576	GRIN2B_IL16	simple:Q13224	simple:Q14005	GRIN2B	IL16	TRUE	TRUE	FALSE	I2D	FALSE	1.734
CPI-SS08B85996F	TTR_NGFR	simple:P02766	simple:P08138	TTR	NGFR	TRUE	FALSE	TRUE	IMEx,InnateDB-All,MINT	FALSE	1.734
CPI-SS070B0E458	GRIN2A_IL16	simple:Q12879	simple:Q14005	GRIN2A	IL16	TRUE	TRUE	FALSE	I2D	FALSE	1.734
CPI-SS0D2539AEB	FPR3_HEBP1	simple:P25089	simple:Q9NRV9	FPR3	HEBP1	FALSE	TRUE	FALSE	curated	FALSE	1.734
CPI-SS082900482	GPR37L1_PSAP	simple:O60883	simple:P07602	GPR37L1	PSAP	TRUE	TRUE	FALSE	curated	FALSE	1.734
CPI-SS0AB647854	GPR37_PSAP	simple:O15354	simple:P07602	GPR37	PSAP	TRUE	TRUE	FALSE	curated	FALSE	1.734
CPI-SS09A3FA737	NAMPT_P2RY6	simple:P43490	simple:Q15077	NAMPT	P2RY6	TRUE	FALSE	TRUE	IMEx,IntAct	FALSE	1.734
CPI-SS065F7DA2A	COPA_P2RY6	simple:P53621	simple:Q15077	COPA	P2RY6	TRUE	FALSE	TRUE	IMEx,IntAct	FALSE	1.734
CPI-SS00F979E99	ICAM3_CLEC4M	simple:P32942	simple:Q9H2X3	ICAM3	CLEC4M	TRUE	FALSE	TRUE	curated	FALSE	1.734
CPI-SS0829B8FD2	GRN_CLEC4M	simple:P28799	simple:Q9H2X3	GRN	CLEC4M	TRUE	FALSE	TRUE	InnateDB-All	FALSE	1.734
CPI-SS0A915097A	GRIN2D_IL16	simple:O15399	simple:Q14005	GRIN2D	IL16	TRUE	TRUE	FALSE	I2D	FALSE	1.734
CPI-SS029C6E8FA	TNFSF15_TNFRSF6B	simple:O95150	simple:O95407	TNFSF15	TNFRSF6B	TRUE	FALSE	FALSE	curated	FALSE	1.734
CPI-SS0B9DC75DD	TNFSF14_TNFRSF6B	simple:O43557	simple:O95407	TNFSF14	TNFRSF6B	TRUE	FALSE	FALSE	curated	FALSE	1.734
CPI-SS08A819670	CD70_GPRC5B	simple:P32970	simple:Q9NZH0	CD70	GPRC5B	TRUE	FALSE	TRUE	InnateDB-All	FALSE	1.734
CPI-SC0FC822E8D	AR_Testosterone_byAKR1D1	simple:P10275	complex:Testosterone_byAKR1D1	AR		TRUE	TRUE	FALSE	curated	FALSE	1.734
CPI-SS08719F19E	APELA_APLNR	simple:P0DMC3	simple:P35414	APELA	APLNR	TRUE	FALSE	TRUE	curated	FALSE	1.734
CPI-SS08376F0E6	CSF3_CSF3R	simple:P09919	simple:Q99062	CSF3	CSF3R	TRUE	FALSE	TRUE	curated	FALSE	1.734
CPI-SS056FF4363	CD48_CD244	simple:P09326	simple:Q9BZW8	CD48	CD244	FALSE	FALSE	TRUE	curated	FALSE	1.734
CPI-SS08E6EA18C	NPR1_NPPB	simple:P16066	simple:P16860	NPR1	NPPB	TRUE	TRUE	FALSE	guidetopharmacology.org	FALSE	1.734
CPI-SS07AF9303D	GRP_GRPR	simple:P07492	simple:P30550	GRP	GRPR	TRUE	FALSE	TRUE	curated	FALSE	1.734
CPI-SS0DFA98A14	CSF1R_IL34	simple:P07333	simple:Q6ZMJ4	CSF1R	IL34	TRUE	TRUE	FALSE	curated	FALSE	1.734
CPI-SC0F0F8F51F	AR_Testosterone_byHSD17B3	simple:P10275	complex:Testosterone_byHSD17B3	AR		TRUE	TRUE	FALSE	curated	FALSE	1.734
CPI-SS05BE83BC6	CSF1R_CSF3	simple:P07333	simple:P09919	CSF1R	CSF3	TRUE	TRUE	FALSE	guidetopharmacology.org	FALSE	1.734
CPI-SS06B1216BE	CRH_CRHR1	simple:P06850	simple:P34998	CRH	CRHR1	TRUE	FALSE	TRUE	curated	FALSE	1.734
CPI-SS0AC66088D	CEACAM5_CD1D	simple:P06731	simple:P15813	CEACAM5	CD1D	FALSE	FALSE	FALSE	curated	FALSE	1.734
CPI-SS0B537DD3F	CEACAM5_CEACAM1	simple:P06731	simple:P13688	CEACAM5	CEACAM1	TRUE	FALSE	FALSE	curated	FALSE	1.734
CPI-SS00B1BEE64	CD2_CD58	simple:P06729	simple:P19256	CD2	CD58	FALSE	TRUE	FALSE	curated	FALSE	1.734
CPI-SS047CD2E9F	TNFSF9_ADGRG5	simple:P41273	simple:Q8IZF4	TNFSF9	ADGRG5	TRUE	FALSE	TRUE	InnateDB-All	FALSE	1.734
CPI-SS0431D2256	TNFSF9_TNFRSF9	simple:P41273	simple:Q07011	TNFSF9	TNFRSF9	TRUE	FALSE	TRUE	curated	FALSE	1.734
CPI-SS0073098F3	IL13_TMEM219	simple:P35225	simple:Q86XT9	IL13	TMEM219	TRUE	FALSE	TRUE	IMEx,IntAct	FALSE	1.734
CPI-SS0B01CF3AB	CSF1R_CSF1	simple:P07333	simple:P09603	CSF1R	CSF1	TRUE	TRUE	FALSE	curated	FALSE	1.734
CPI-SS0291D3D2E	PROC_PROCR	simple:P04070	simple:Q9UNN8	PROC	PROCR	TRUE	FALSE	TRUE	curated	FALSE	1.734
CPI-SS02D7A1DDE	KIT_KITLG	simple:P10721	simple:P21583	KIT	KITLG	TRUE	TRUE	FALSE	curated	FALSE	1.734
CPI-SS07327E587	CD28_CD80	simple:P10747	simple:P33681	CD28	CD80	FALSE	FALSE	TRUE	curated	FALSE	1.734
CPI-SS0CA6FD8ED	SELE_PODXL2	simple:P16581	simple:Q9NZ53	SELE	PODXL2	FALSE	FALSE	FALSE	curated	FALSE	1.734
CPI-SS0C2C89A41	SELP_PODXL2	simple:P16109	simple:Q9NZ53	SELP	PODXL2	FALSE	FALSE	FALSE	curated	FALSE	1.734
CPI-SS0D8CC2248	SELL_PODXL2	simple:P14151	simple:Q9NZ53	SELL	PODXL2	FALSE	FALSE	FALSE	curated	FALSE	1.734
CPI-SS086A1C18B	SELE_SELPLG	simple:P16581	simple:Q14242	SELE	SELPLG	FALSE	FALSE	TRUE	curated	FALSE	1.734
CPI-SS02B7540B0	SELP_SELPLG	simple:P16109	simple:Q14242	SELP	SELPLG	FALSE	FALSE	TRUE	curated	FALSE	1.734
CPI-SS087321EB5	SELL_SELPLG	simple:P14151	simple:Q14242	SELL	SELPLG	FALSE	FALSE	TRUE	curated	FALSE	1.734
CPI-SS015E1E2C6	SELP_CD34	simple:P16109	simple:P28906	SELP	CD34	FALSE	FALSE	FALSE	curated	FALSE	1.734
CPI-SS01560CA22	CD99_PILRA	simple:P14209	simple:Q9UKJ1	CD99	PILRA	TRUE	FALSE	TRUE	curated	FALSE	1.734
CPI-SS0EB5AEC83	SELL_CD34	simple:P14151	simple:P28906	SELL	CD34	FALSE	FALSE	FALSE	curated	FALSE	1.734
CPI-SS0C4FA643F	HLA-E_KLRC2	simple:P13747	simple:P26717	HLA-E	KLRC2	FALSE	FALSE	TRUE	curated	FALSE	1.734
CPI-SS03EF699C7	HLA-E_KLRC1	simple:P13747	simple:P26715	HLA-E	KLRC1	FALSE	FALSE	TRUE	curated	FALSE	1.734
CPI-SC0AEDA1E97	THRB_Triiodothyronine_byDIO3	simple:P10828	complex:Triiodothyronine_byDIO3	THRB		TRUE	FALSE	FALSE	curated	FALSE	1.734
CPI-SC0D782CD93	THRA_Triiodothyronine_byDIO3	simple:P10827	complex:Triiodothyronine_byDIO3	THRA		TRUE	TRUE	FALSE	curated	FALSE	1.734
CPI-SS0B0E09B1C	CTLA4_CD86	simple:P16410	simple:P42081	CTLA4	CD86	FALSE	FALSE	TRUE	curated	FALSE	1.734
CPI-SS077D7365D	CD28_CD86	simple:P10747	simple:P42081	CD28	CD86	FALSE	FALSE	TRUE	curated	FALSE	1.734
CPI-SS0320FFAFC	CTLA4_CD80	simple:P16410	simple:P33681	CTLA4	CD80	FALSE	FALSE	TRUE	curated	FALSE	1.734
CPI-SS03339363E	HLA-E_KLRK1	simple:P13747	simple:P26718	HLA-E	KLRK1	FALSE	FALSE	TRUE	curated	FALSE	1.734
CPI-SS0A6D0C1BA	TF_TFR2	simple:P02787	simple:Q9UP52	TF	TFR2	TRUE	FALSE	TRUE	curated	FALSE	1.734
CPI-SS0A1864A37	NPR1_NPPC	simple:P16066	simple:P23582	NPR1	NPPC	TRUE	TRUE	FALSE	InnateDB-All	FALSE	1.734
CPI-SS0C1F25516	CD8A_CEACAM5	simple:P01732	simple:P06731	CD8A	CEACAM5	TRUE	TRUE	FALSE	curated	FALSE	1.734
CPI-SS0FF6CFDCA	ADORA3_ENTPD1	simple:P0DMS8	simple:P49961	ADORA3	ENTPD1	FALSE	TRUE	FALSE	curated	FALSE	1.734
CPI-SS0EB4002A2	NPR3_NPPC	simple:P17342	simple:P23582	NPR3	NPPC	TRUE	TRUE	FALSE	I2D,InnateDB-All	FALSE	1.734
CPI-SS00EC753E6	GLP2R_GCG	simple:O95838	simple:P01275	GLP2R	GCG	TRUE	TRUE	FALSE	curated	FALSE	1.734
CPI-SS06B94F144	NPR2_NPPC	simple:P20594	simple:P23582	NPR2	NPPC	TRUE	TRUE	FALSE	guidetopharmacology.org	FALSE	1.734
CPI-SS0503D8A55	NTN1_UNC5A	simple:O95631	simple:Q6ZN44	NTN1	UNC5A	TRUE	FALSE	TRUE	curated	FALSE	1.734
CPI-SS02A170A99	SPN_SIGLEC1	simple:P16150	simple:Q9BZZ2	SPN	SIGLEC1	TRUE	FALSE	FALSE	curated	FALSE	1.734
CPI-SS05162C56B	NTF3_NTRK3	simple:P20783	simple:Q16288	NTF3	NTRK3	TRUE	FALSE	TRUE	curated	FALSE	1.734
CPI-SS079728E8B	ADORA2B_ENTPD1	simple:P29275	simple:P49961	ADORA2B	ENTPD1	FALSE	TRUE	FALSE	curated	FALSE	1.734
CPI-SS020478ED6	ATP6AP2_REN	simple:O75787	simple:P00797	ATP6AP2	REN	TRUE	TRUE	FALSE	curated	FALSE	1.734
CPI-SS027028983	SLIT1_ROBO1	simple:O75093	simple:Q9Y6N7	SLIT1	ROBO1	TRUE	FALSE	TRUE	curated	FALSE	1.734
CPI-SS0E0DEA7D5	PECAM1_CD38	simple:P16284	simple:P28907	PECAM1	CD38	FALSE	TRUE	TRUE	curated	FALSE	1.734
CPI-SS0EB74F3FF	UNC5C_NTN1	simple:O95185	simple:O95631	UNC5C	NTN1	TRUE	TRUE	FALSE	curated	FALSE	1.734
CPI-SS06301158F	DSCAM_NTN1	simple:O60469	simple:O95631	DSCAM	NTN1	TRUE	FALSE	FALSE	curated	FALSE	1.734
CPI-SC0FDB4B6D9	GDF9_TGFR_BMPR2	simple:O60383	complex:TGFR_BMPR2	GDF9		TRUE	FALSE	TRUE	curated	FALSE	1.734
CPI-SS02461AE98	HCRT_HCRTR2	simple:O43612	simple:O43614	HCRT	HCRTR2	TRUE	FALSE	TRUE	curated	FALSE	1.734
CPI-SS084816B12	HCRT_HCRTR1	simple:O43612	simple:O43613	HCRT	HCRTR1	TRUE	FALSE	TRUE	curated	FALSE	1.734
CPI-SC0A55A6FA0	NR1I2_Pregnenolone_byCYP11A1	simple:O75469	complex:Pregnenolone_byCYP11A1	NR1I2		TRUE	TRUE	FALSE	curated	FALSE	1.734
CPI-SS03E7587E4	ADORA1_ENTPD1	simple:P30542	simple:P49961	ADORA1	ENTPD1	FALSE	TRUE	FALSE	curated	FALSE	1.734
CPI-SS00581282E	C5_C5AR1	simple:P01031	simple:P21730	C5	C5AR1	TRUE	FALSE	TRUE	curated	FALSE	1.734
CPI-SS0E5593D5C	BMP8B_PLAUR	simple:P34820	simple:Q03405	BMP8B	PLAUR	TRUE	FALSE	TRUE	InnateDB-All	FALSE	1.734
CPI-SC02DEB4893	IFNG_Type_II_IFNR	simple:P01579	complex:Type_II_IFNR	IFNG		TRUE	FALSE	TRUE	curated	FALSE	1.734
CPI-SS058E608D0	PTHLH_PRLHR	simple:P12272	simple:P49683	PTHLH	PRLHR	TRUE	FALSE	TRUE	guidetopharmacology.org	FALSE	1.734
CPI-SS0483CE4ED	PTHLH_PTH1R	simple:P12272	simple:Q03431	PTHLH	PTH1R	TRUE	FALSE	TRUE	curated	FALSE	1.734
CPI-SS012B216F6	PTHLH_PTH2R	simple:P12272	simple:P49190	PTHLH	PTH2R	TRUE	FALSE	TRUE	curated	FALSE	1.734
CPI-SC02CD655EB	CALCB_RAMP1_complex	simple:P10092	complex:RAMP1_complex	CALCB		TRUE	FALSE	TRUE	curated	FALSE	1.734
CPI-SC00EA503F2	CALCA_RAMP1_complex	simple:P01258	complex:RAMP1_complex	CALCA		TRUE	FALSE	TRUE	curated	FALSE	1.734
CPI-SS015B2F961	CALCA_CALCR	simple:P01258	simple:P30988	CALCA	CALCR	TRUE	FALSE	TRUE	curated	FALSE	1.734
CPI-SS0DB45E7DF	GH2_GHR	simple:P01242	simple:P10912	GH2	GHR	TRUE	FALSE	TRUE	curated	FALSE	1.734
CPI-SS0ACD3CCEE	GH1_GHR	simple:P01241	simple:P10912	GH1	GHR	TRUE	FALSE	TRUE	curated	FALSE	1.734
CPI-SS0A606E2DA	GH1_PRLR	simple:P01241	simple:P16471	GH1	PRLR	TRUE	FALSE	TRUE	I2D,InnateDB-All,IntAct	FALSE	1.734
CPI-SS00689751B	PRL_PRLR	simple:P01236	simple:P16471	PRL	PRLR	TRUE	FALSE	TRUE	curated	FALSE	1.734
CPI-SS0186F8AED	TNFSF9_IL13RA2	simple:P41273	simple:Q14627	TNFSF9	IL13RA2	TRUE	FALSE	TRUE	InnateDB-All	FALSE	1.734
CPI-SS066FBE098	IL13_IL13RA2	simple:P35225	simple:Q14627	IL13	IL13RA2	TRUE	FALSE	TRUE	curated	FALSE	1.734
CPI-SS08EEE96C2	KNG1_RXFP4	simple:P01042	simple:Q8TDU9	KNG1	RXFP4	TRUE	FALSE	TRUE	curated	FALSE	1.734
CPI-SS075D9B9AD	KNG1_BDKRB1	simple:P01042	simple:P46663	KNG1	BDKRB1	TRUE	FALSE	TRUE	curated	FALSE	1.734
CPI-SS0F21F1570	KNG1_BDKRB2	simple:P01042	simple:P30411	KNG1	BDKRB2	TRUE	FALSE	TRUE	curated	FALSE	1.734
CPI-SS05996C8FD	AGT_AGTR1	simple:P01019	simple:P30556	AGT	AGTR1	TRUE	FALSE	TRUE	curated	FALSE	1.734
CPI-SS03A2EFDD5	EPHA1_EFNA5	simple:P21709	simple:P52803	EPHA1	EFNA5	FALSE	TRUE	FALSE	curated	FALSE	1.734
CPI-SS087A17AD6	EPO_EPOR	simple:P01588	simple:P19235	EPO	EPOR	TRUE	FALSE	TRUE	curated	FALSE	1.734
CPI-SS07CA5A6F1	EPHA4_EFNB3	simple:P54764	simple:Q15768	EPHA4	EFNB3	FALSE	TRUE	TRUE	curated	FALSE	1.734
CPI-SS0D41C7AF5	EPHB1_EFNB3	simple:P54762	simple:Q15768	EPHB1	EFNB3	FALSE	TRUE	TRUE	curated	FALSE	1.734
CPI-SS0EBA5A4D8	VEGFD_KDR	simple:O43915	simple:P35968	VEGFD	KDR	TRUE	FALSE	TRUE	curated	FALSE	1.734
CPI-SS0C0A61F92	PLXNB2_SEMA4G	simple:O15031	simple:Q9NTN9	PLXNB2	SEMA4G	FALSE	TRUE	FALSE	curated	FALSE	1.734
CPI-SS06AA638A8	CD72_SEMA4D	simple:P21854	simple:Q92854	CD72	SEMA4D	FALSE	FALSE	TRUE	curated	FALSE	1.734
CPI-SS059EC4FAE	PTPRC_SEMA4D	simple:P08575	simple:Q92854	PTPRC	SEMA4D	FALSE	FALSE	TRUE	curated	FALSE	1.734
CPI-SS0CCCF7C69	PLXNB1_SEMA4D	simple:O43157	simple:Q92854	PLXNB1	SEMA4D	TRUE	TRUE	TRUE	curated	FALSE	1.734
CPI-SS08FAC0A55	PLXNB2_SEMA4D	simple:O15031	simple:Q92854	PLXNB2	SEMA4D	FALSE	TRUE	TRUE	curated	FALSE	1.734
CPI-CS09B610A66	PTCH_CDON_transmembrane_receptor_IHH	complex:PTCH_CDON_transmembrane_receptor	simple:Q14623		IHH	TRUE	TRUE	FALSE	curated	FALSE	1.734
CPI-CS057F72411	PTCH_BOC_transmembrane_receptor_IHH	complex:PTCH_BOC_transmembrane_receptor	simple:Q14623		IHH	TRUE	TRUE	FALSE	curated	FALSE	1.734
CPI-SS0F21DBF93	SCGB3A1_NOTCH3	simple:Q96QR1	simple:Q9UM47	SCGB3A1	NOTCH3	TRUE	FALSE	TRUE	InnateDB-All	FALSE	1.734
CPI-SS0D37C7C70	DLK1_NOTCH4	simple:P80370	simple:Q99466	DLK1	NOTCH4	FALSE	FALSE	TRUE	curated	FALSE	1.734
CPI-SS0E1A8414D	DLK1_NOTCH2	simple:P80370	simple:Q04721	DLK1	NOTCH2	FALSE	FALSE	TRUE	curated	FALSE	1.734
CPI-CS0BF157CD2	PTCH_GAS1_transmembrane_receptor_IHH	complex:PTCH_GAS1_transmembrane_receptor	simple:Q14623		IHH	TRUE	TRUE	FALSE	curated	FALSE	1.734
CPI-CS0C57A3081	PlexinA1_complex1_SEMA6D	complex:PlexinA1_complex1	simple:Q8NFY4		SEMA6D	FALSE	TRUE	FALSE	curated	FALSE	1.734
CPI-SS0A69F13A3	WNT4_SMO	simple:P56705	simple:Q99835	WNT4	SMO	TRUE	FALSE	TRUE	I2D	FALSE	1.734
CPI-SS0A81A3626	WNT7A_LDLR	simple:O00755	simple:P01130	WNT7A	LDLR	TRUE	FALSE	TRUE	InnateDB-All	FALSE	1.734
CPI-SS05606F8F5	WNT9B_CER1	simple:O14905	simple:O95813	WNT9B	CER1	TRUE	FALSE	FALSE	curated	FALSE	1.734
CPI-SS007AA9FDE	DLK1_NOTCH3	simple:P80370	simple:Q9UM47	DLK1	NOTCH3	FALSE	FALSE	TRUE	curated	FALSE	1.734
CPI-SS00C692486	WNT9A_CER1	simple:O14904	simple:O95813	WNT9A	CER1	TRUE	FALSE	FALSE	curated	FALSE	1.734
CPI-CS03FEC2D68	PTCH_GAS1_transmembrane_receptor_SHH	complex:PTCH_GAS1_transmembrane_receptor	simple:Q15465		SHH	TRUE	TRUE	FALSE	curated	FALSE	1.734
CPI-SS0859C173B	TNFSF14_LTBR	simple:O43557	simple:P36941	TNFSF14	LTBR	TRUE	FALSE	TRUE	curated	FALSE	1.734
CPI-CS0E91836A4	PTCH2_CDON_transmembrane_receptor_SHH	complex:PTCH2_CDON_transmembrane_receptor	simple:Q15465		SHH	TRUE	TRUE	FALSE	curated	FALSE	1.734
CPI-SC063148F3A	ADM_RAMP3_complex	simple:P35318	complex:RAMP3_complex	ADM		TRUE	FALSE	TRUE	curated	FALSE	1.734
CPI-CS0E63C11C2	PTCH2_GAS1_transmembrane_receptor_SHH	complex:PTCH2_GAS1_transmembrane_receptor	simple:Q15465		SHH	TRUE	TRUE	FALSE	curated	FALSE	1.734
CPI-SS0C272BD3D	CORT_SSTR2	simple:O00230	simple:P30874	CORT	SSTR2	TRUE	FALSE	TRUE	curated	FALSE	1.734
CPI-SS06CE0CF64	CORT_SSTR1	simple:O00230	simple:P30872	CORT	SSTR1	TRUE	FALSE	TRUE	curated	FALSE	1.734
CPI-SS073811AB3	TNFRSF11B_TNFSF11	simple:O00300	simple:O14788	TNFRSF11B	TNFSF11	TRUE	FALSE	TRUE	curated	FALSE	1.734
CPI-SC08968AFE6	MSTN_TGFR_AVR2B	simple:O14793	complex:TGFR_AVR2B	MSTN		TRUE	FALSE	TRUE	curated	FALSE	1.734
CPI-SS03156A825	LTA_LTBR	simple:P01374	simple:P36941	LTA	LTBR	TRUE	FALSE	TRUE	I2D	FALSE	1.734
CPI-SS04F90EE0D	SELE_GLG1	simple:P16581	simple:Q92896	SELE	GLG1	FALSE	FALSE	FALSE	curated	FALSE	1.734
CPI-CS0F34B5B7B	PTCH_CDON_transmembrane_receptor_SHH	complex:PTCH_CDON_transmembrane_receptor	simple:Q15465		SHH	TRUE	TRUE	FALSE	curated	FALSE	1.734
CPI-SS0C412B7DE	CD70_TNFRSF17	simple:P32970	simple:Q02223	CD70	TNFRSF17	TRUE	FALSE	TRUE	InnateDB-All	FALSE	1.734
CPI-SS0B89DD8C1	TNFSF13_TNFRSF17	simple:O75888	simple:Q02223	TNFSF13	TNFRSF17	TRUE	FALSE	TRUE	curated	FALSE	1.734
CPI-SS08330207B	BTLA_TNFRSF14	simple:Q7Z6A9	simple:Q92956	BTLA	TNFRSF14	FALSE	TRUE	TRUE	curated	FALSE	1.734
CPI-SS0879B8E95	CD160_TNFRSF14	simple:O95971	simple:Q92956	CD160	TNFRSF14	FALSE	TRUE	TRUE	curated	FALSE	1.734
CPI-SS019C98396	TNFSF14_TNFRSF14	simple:O43557	simple:Q92956	TNFSF14	TNFRSF14	TRUE	FALSE	TRUE	curated	FALSE	1.734
CPI-SS0110361CB	LTA_TNFRSF14	simple:P01374	simple:Q92956	LTA	TNFRSF14	TRUE	FALSE	TRUE	curated	FALSE	1.734
CPI-SC023986FB9	MSTN_TGFR_AVR2A	simple:O14793	complex:TGFR_AVR2A	MSTN		TRUE	FALSE	TRUE	curated	FALSE	1.734
CPI-SS074152505	WNT7A_CER1	simple:O00755	simple:O95813	WNT7A	CER1	TRUE	FALSE	FALSE	curated	FALSE	1.734
CPI-CS02FBABE5A	NODAL_receptor_IcIIb_TDGF1_NODAL	complex:NODAL_receptor_IcIIb_TDGF1	simple:Q96S42		NODAL	TRUE	TRUE	FALSE	curated	FALSE	1.734
CPI-CS05AEAC684	NODAL_receptor_IbIIb_TDGF1_NODAL	complex:NODAL_receptor_IbIIb_TDGF1	simple:Q96S42		NODAL	TRUE	TRUE	FALSE	curated	FALSE	1.734
CPI-CS0F3C15BCC	ProstaglandinD2_byAKR1C3_PTGDR	complex:ProstaglandinD2_byAKR1C3	simple:Q13258		PTGDR	TRUE	FALSE	TRUE	curated	FALSE	1.734
CPI-CS09C48BE1A	ProstaglandinD2_byAKR1C3_PTGDR2	complex:ProstaglandinD2_byAKR1C3	simple:Q9Y5Y4		PTGDR2	TRUE	FALSE	TRUE	curated	FALSE	1.734
CPI-SS036437279	DSG1_DSC2	simple:Q02413	simple:Q02487	DSG1	DSC2	FALSE	FALSE	FALSE	curated	FALSE	1.734
CPI-SS062307CFE	DSG1_DSC1	simple:Q02413	simple:Q08554	DSG1	DSC1	FALSE	FALSE	FALSE	curated	FALSE	1.734
CPI-SS09000F32A	DSG1_DSC3	simple:Q02413	simple:Q14574	DSG1	DSC3	FALSE	FALSE	FALSE	curated	FALSE	1.734
CPI-SS0B6F0C894	DSG2_DSC3	simple:Q14126	simple:Q14574	DSG2	DSC3	FALSE	FALSE	FALSE	curated	FALSE	1.734
CPI-SS08B94BEB2	DSC1_DSG2	simple:Q08554	simple:Q14126	DSC1	DSG2	FALSE	FALSE	FALSE	curated	FALSE	1.734
CPI-CS0123BC66C	PlexinA1_complex2_SEMA6D	complex:PlexinA1_complex2	simple:Q8NFY4		SEMA6D	FALSE	TRUE	FALSE	curated	FALSE	1.734
CPI-SS00BBA318F	TEK_ANGPT4	simple:Q02763	simple:Q9Y264	TEK	ANGPT4	TRUE	TRUE	FALSE	curated	FALSE	1.734
CPI-SS0F5CC57E2	WNT7A_WIF1	simple:O00755	simple:Q9Y5W5	WNT7A	WIF1	TRUE	FALSE	FALSE	curated	FALSE	1.734
CPI-SS0CD97BA9B	WNT3A_WIF1	simple:P56704	simple:Q9Y5W5	WNT3A	WIF1	TRUE	FALSE	FALSE	curated	FALSE	1.734
CPI-SS0661CE946	WNT4_SFRP2	simple:P56705	simple:Q96HF1	WNT4	SFRP2	TRUE	FALSE	FALSE	curated	FALSE	1.734
CPI-SS0E9BE6A4E	WNT3_SFRP2	simple:P56703	simple:Q96HF1	WNT3	SFRP2	TRUE	FALSE	FALSE	curated	FALSE	1.734
CPI-SS0C95AC883	WNT2_SFRP2	simple:P09544	simple:Q96HF1	WNT2	SFRP2	TRUE	FALSE	FALSE	curated	FALSE	1.734
CPI-SS0C283076A	WNT11_SFRP2	simple:O96014	simple:Q96HF1	WNT11	SFRP2	TRUE	FALSE	FALSE	curated	FALSE	1.734
CPI-SS0ED630027	WNT9B_SFRP2	simple:O14905	simple:Q96HF1	WNT9B	SFRP2	TRUE	FALSE	FALSE	curated	FALSE	1.734
CPI-SS09D5B5F9C	LRP1_ERFE	simple:Q07954	simple:Q4G0M1	LRP1	ERFE	TRUE	TRUE	FALSE	InnateDB-All	FALSE	1.734
CPI-SS04662DF1A	WNT9A_WIF1	simple:O14904	simple:Q9Y5W5	WNT9A	WIF1	TRUE	FALSE	FALSE	curated	FALSE	1.734
CPI-SS0CCD1017B	WNT9B_WIF1	simple:O14905	simple:Q9Y5W5	WNT9B	WIF1	TRUE	FALSE	FALSE	curated	FALSE	1.734
CPI-SS09BDB5618	WNT11_WIF1	simple:O96014	simple:Q9Y5W5	WNT11	WIF1	TRUE	FALSE	FALSE	curated	FALSE	1.734
CPI-CS060B4E81F	NODAL_receptor_IbIIa_TDGF1_NODAL	complex:NODAL_receptor_IbIIa_TDGF1	simple:Q96S42		NODAL	TRUE	TRUE	FALSE	curated	FALSE	1.734
CPI-CS036E570BB	NKG2D_II_receptor_ULBP1	complex:NKG2D_II_receptor	simple:Q9BZM6		ULBP1	FALSE	TRUE	TRUE	curated	FALSE	1.734
CPI-CS0CF4B0B76	NKG2D_II_receptor_ULBP2	complex:NKG2D_II_receptor	simple:Q9BZM5		ULBP2	TRUE	TRUE	FALSE	curated	FALSE	1.734
CPI-CS04AC85773	NKG2D_II_receptor_ULBP3	complex:NKG2D_II_receptor	simple:Q9BZM4		ULBP3	FALSE	TRUE	FALSE	curated	FALSE	1.734
CPI-CS0900D8465	NKG2D_II_receptor_RAET1E	complex:NKG2D_II_receptor	simple:Q8TD07		RAET1E	TRUE	TRUE	FALSE	curated	FALSE	1.734
CPI-CS0EFC3DBAF	NKG2D_II_receptor_RAET1G	complex:NKG2D_II_receptor	simple:Q6H3X3		RAET1G	TRUE	TRUE	FALSE	curated	FALSE	1.734
CPI-CS06BF2DA72	NKG2D_II_receptor_RAET1L	complex:NKG2D_II_receptor	simple:Q5VY80		RAET1L	FALSE	TRUE	FALSE	curated	FALSE	1.734
CPI-CS0125C709C	NKG2D_II_receptor_MICA	complex:NKG2D_II_receptor	simple:Q29983		MICA	FALSE	TRUE	FALSE	curated	FALSE	1.734
CPI-CS088059426	NKG2D_II_receptor_MICB	complex:NKG2D_II_receptor	simple:Q29980		MICB	FALSE	TRUE	FALSE	curated	FALSE	1.734
CPI-CS0B5D1E156	MIS_receptor_3_AMH	complex:MIS_receptor_3	simple:P03971		AMH	TRUE	TRUE	FALSE	curated	FALSE	1.734
CPI-CS0F32EB9F1	MIS_receptor_2_AMH	complex:MIS_receptor_2	simple:P03971		AMH	TRUE	TRUE	FALSE	curated	FALSE	1.734
CPI-CS0724C54D2	MIS_receptor_1_AMH	complex:MIS_receptor_1	simple:P03971		AMH	TRUE	TRUE	FALSE	curated	FALSE	1.734
CPI-SS0097929A7	BMP7_SLAMF1	simple:P18075	simple:Q13291	BMP7	SLAMF1	TRUE	FALSE	TRUE	InnateDB-All	FALSE	1.734
CPI-SS0D192A275	WNT16_WIF1	simple:Q9UBV4	simple:Q9Y5W5	WNT16	WIF1	TRUE	FALSE	FALSE	curated	FALSE	1.734
CPI-SS068E97BDA	WNT4_WIF1	simple:P56705	simple:Q9Y5W5	WNT4	WIF1	TRUE	FALSE	FALSE	curated	FALSE	1.734
CPI-SS0146C75AD	WNT3_WIF1	simple:P56703	simple:Q9Y5W5	WNT3	WIF1	TRUE	FALSE	FALSE	curated	FALSE	1.734
CPI-SS017D5AA63	WNT2_WIF1	simple:P09544	simple:Q9Y5W5	WNT2	WIF1	TRUE	FALSE	FALSE	curated	FALSE	1.734
CPI-CS07D2364C3	PTCH2_BOC_transmembrane_receptor_SHH	complex:PTCH2_BOC_transmembrane_receptor	simple:Q15465		SHH	TRUE	TRUE	FALSE	curated	FALSE	1.734
CPI-SS0F41AC8EC	WNT7A_SFRP2	simple:O00755	simple:Q96HF1	WNT7A	SFRP2	TRUE	FALSE	FALSE	curated	FALSE	1.734
CPI-SC0C396EE2C	ADM2_RAMP3_complex	simple:Q7Z4H4	complex:RAMP3_complex	ADM2		TRUE	FALSE	TRUE	curated	FALSE	1.734
CPI-SS09CF5B145	AGRP_MC4R	simple:O00253	simple:P32245	AGRP	MC4R	TRUE	FALSE	TRUE	curated	FALSE	1.734
CPI-SS00C069DCB	SSTR1_SST	simple:P30872	simple:P61278	SSTR1	SST	TRUE	TRUE	FALSE	curated	FALSE	1.734
CPI-SS0057AB387	RSPO1_LGR4	simple:Q2MKA7	simple:Q9BXB1	RSPO1	LGR4	TRUE	FALSE	TRUE	curated	FALSE	1.734
CPI-SS0ED38D1E3	SSTR2_SST	simple:P30874	simple:P61278	SSTR2	SST	TRUE	TRUE	FALSE	curated	FALSE	1.734
CPI-SS083319328	NTSR1_NTS	simple:P30989	simple:P30990	NTSR1	NTS	TRUE	TRUE	FALSE	guidetopharmacology.org	FALSE	1.734
CPI-SS073C1B796	CD52_SIGLEC10	simple:P31358	simple:Q96LC7	CD52	SIGLEC10	TRUE	FALSE	FALSE	curated	FALSE	1.734
CPI-SS0978D28AB	NRG1_MS4A4A	simple:Q02297	simple:Q96JQ5	NRG1	MS4A4A	TRUE	TRUE	TRUE	IMEx,IntAct	FALSE	1.734
CPI-SS07D6A511D	CRHR1_UCN	simple:P34998	simple:P55089	CRHR1	UCN	TRUE	TRUE	FALSE	curated	FALSE	1.734
CPI-SS0415CC75D	MERTK_GAS6	simple:Q12866	simple:Q14393	MERTK	GAS6	TRUE	TRUE	FALSE	curated	FALSE	1.734
CPI-SS0D8148841	APLNR_APLN	simple:P35414	simple:Q9ULZ1	APLNR	APLN	TRUE	TRUE	FALSE	curated	FALSE	1.734
CPI-SS0D5E30C6C	NRG3_ERBB4	simple:P56975	simple:Q15303	NRG3	ERBB4	TRUE	FALSE	TRUE	curated	FALSE	1.734
CPI-SS0F0D7F25C	BTC_ERBB4	simple:P35070	simple:Q15303	BTC	ERBB4	TRUE	FALSE	TRUE	curated	FALSE	1.734
CPI-SS0FC42EC80	EREG_ERBB4	simple:O14944	simple:Q15303	EREG	ERBB4	TRUE	FALSE	TRUE	curated	FALSE	1.734
CPI-SS0E063192D	NRG2_ERBB4	simple:O14511	simple:Q15303	NRG2	ERBB4	TRUE	FALSE	TRUE	curated	FALSE	1.734
CPI-SS053613259	NRG2_ERBB3	simple:O14511	simple:P21860	NRG2	ERBB3	TRUE	FALSE	TRUE	curated	FALSE	1.734
CPI-SS076FEB261	FLT3_FLT3LG	simple:P36888	simple:P49771	FLT3	FLT3LG	TRUE	TRUE	FALSE	curated	FALSE	1.734
CPI-SS074050495	GHRH_GHRHR	simple:P01286	simple:Q02643	GHRH	GHRHR	TRUE	FALSE	TRUE	curated	FALSE	1.734
CPI-SS0BD5C2A23	NRG1_ERBB4	simple:Q02297	simple:Q15303	NRG1	ERBB4	TRUE	TRUE	TRUE	curated	FALSE	1.734
CPI-SS0669CC233	CXCL14_CXCR4	simple:O95715	simple:P61073	CXCL14	CXCR4	TRUE	FALSE	TRUE	curated	FALSE	1.734
CPI-SS0609FCF76	RSPO4_LGR6	simple:Q2I0M5	simple:Q9HBX8	RSPO4	LGR6	TRUE	FALSE	TRUE	curated	FALSE	1.734
CPI-SS0E5397537	RSPO1_LGR6	simple:Q2MKA7	simple:Q9HBX8	RSPO1	LGR6	TRUE	FALSE	TRUE	curated	FALSE	1.734
CPI-SS0865716E5	EPHB4_EFNB3	simple:P54760	simple:Q15768	EPHB4	EFNB3	FALSE	TRUE	TRUE	curated	FALSE	1.734
CPI-SS0A5B945E3	EPHB3_EFNB3	simple:P54753	simple:Q15768	EPHB3	EFNB3	FALSE	TRUE	TRUE	curated	FALSE	1.734
CPI-SS0DA366C78	EPHB2_EFNB3	simple:P29323	simple:Q15768	EPHB2	EFNB3	FALSE	TRUE	TRUE	curated	FALSE	1.734
CPI-SS08718E4FB	EPHB6_EFNB3	simple:O15197	simple:Q15768	EPHB6	EFNB3	TRUE	TRUE	TRUE	curated	FALSE	1.734
CPI-SS0FF55B42C	EPHB3_EFNB1	simple:P54753	simple:P98172	EPHB3	EFNB1	FALSE	TRUE	FALSE	curated	FALSE	1.734
CPI-SS04124F4E1	EPO_EFNB2	simple:P01588	simple:P52799	EPO	EFNB2	TRUE	FALSE	TRUE	IMEx,IntAct	FALSE	1.734
CPI-SS0822AEF5F	PTPRC_MRC1	simple:P08575	simple:P22897	PTPRC	MRC1	FALSE	FALSE	TRUE	curated	FALSE	1.734
CPI-SS08991B378	CD6_ALCAM	simple:P30203	simple:Q13740	CD6	ALCAM	TRUE	FALSE	FALSE	curated	FALSE	1.734
CPI-SS0CBC7840D	PTPRC_CD22	simple:P08575	simple:P20273	PTPRC	CD22	FALSE	FALSE	TRUE	curated	FALSE	1.734
CPI-SS03EACE0E0	MST1_MST1R	simple:P26927	simple:Q04912	MST1	MST1R	TRUE	FALSE	TRUE	curated	FALSE	1.734
CPI-SS099C401F7	ACVR2A_INHBE	simple:P27037	simple:P58166	ACVR2A	INHBE	TRUE	TRUE	FALSE	curated	FALSE	1.734
CPI-SS0DBEC6C00	TACR3_TAC3	simple:P29371	simple:Q9UHF0	TACR3	TAC3	TRUE	TRUE	FALSE	curated	FALSE	1.734
CPI-SS027AFFC0E	NCR3_BAG6	simple:O14931	simple:P46379	NCR3	BAG6	FALSE	TRUE	FALSE	curated	FALSE	1.734
CPI-SS0ED2573CA	TNFSF11_TNFRSF11A	simple:O14788	simple:Q9Y6Q6	TNFSF11	TNFRSF11A	TRUE	TRUE	TRUE	curated	FALSE	1.734
CPI-SS0EB5364D4	RSPO3_LGR6	simple:Q9BXY4	simple:Q9HBX8	RSPO3	LGR6	TRUE	FALSE	TRUE	curated	FALSE	1.734
CPI-SS019104E2E	RSPO2_LGR6	simple:Q6UXX9	simple:Q9HBX8	RSPO2	LGR6	TRUE	FALSE	TRUE	curated	FALSE	1.734
CPI-SS0F94547B2	NCR3_NCR3LG1	simple:O14931	simple:Q68D85	NCR3	NCR3LG1	FALSE	TRUE	FALSE	curated	FALSE	1.734
CPI-SS0A28DCA72	CXCL12_CXCR4	simple:P48061	simple:P61073	CXCL12	CXCR4	TRUE	FALSE	TRUE	curated	FALSE	1.734
CPI-SS08920B6FF	PODXL_SELL	simple:O00592	simple:P14151	PODXL	SELL	FALSE	FALSE	FALSE	curated	FALSE	1.734
CPI-SS0C321CE6D	FPR2_CAMP	simple:P25090	simple:P49913	FPR2	CAMP	TRUE	TRUE	FALSE	guidetopharmacology.org	FALSE	1.734
CPI-SS0E9F23560	TULP1_TYRO3	simple:O00294	simple:Q06418	TULP1	TYRO3	TRUE	FALSE	TRUE	curated	FALSE	1.734
CPI-SS0E9F84F1F	LEFTY1_TDGF1	simple:O75610	simple:P13385	LEFTY1	TDGF1	TRUE	FALSE	FALSE	curated	FALSE	1.734
CPI-SS033A27302	LEFTY2_TDGF1	simple:O00292	simple:P13385	LEFTY2	TDGF1	TRUE	FALSE	FALSE	curated	FALSE	1.734
CPI-SS019ABECEC	ASIP_MC1R	simple:P42127	simple:Q01726	ASIP	MC1R	TRUE	FALSE	TRUE	curated	FALSE	1.734
CPI-SS09CCC0451	INHBE_ACVR2B	simple:P58166	simple:Q13705	INHBE	ACVR2B	TRUE	FALSE	TRUE	curated	FALSE	1.734
CPI-SS06DF3325D	RELN_VLDLR	simple:P78509	simple:P98155	RELN	VLDLR	TRUE	FALSE	TRUE	curated	FALSE	1.734
CPI-SS0D1EF9598	PENK_OPRK1	simple:P01210	simple:P41145	PENK	OPRK1	TRUE	FALSE	TRUE	curated	FALSE	1.734
CPI-SS0974EB232	ACKR1_CCL17	simple:Q16570	simple:Q92583	ACKR1	CCL17	TRUE	TRUE	FALSE	I2D	FALSE	1.734
CPI-SS08A803A29	POMC_OPRK1	simple:P01189	simple:P41145	POMC	OPRK1	TRUE	FALSE	TRUE	curated	FALSE	1.734
CPI-SS073232B30	POMC_OPRD1	simple:P01189	simple:P41143	POMC	OPRD1	TRUE	FALSE	TRUE	curated	FALSE	1.734
CPI-SS0AD2A36FE	RELN_LRP8	simple:P78509	simple:Q14114	RELN	LRP8	TRUE	FALSE	TRUE	curated	FALSE	1.734
CPI-SS0D97012FB	PENK_OPRM1	simple:P01210	simple:P35372	PENK	OPRM1	TRUE	FALSE	TRUE	curated	FALSE	1.734
CPI-SS0F1F74938	POMC_OPRM1	simple:P01189	simple:P35372	POMC	OPRM1	TRUE	FALSE	TRUE	curated	FALSE	1.734
CPI-SS0BE6DBE1A	POMC_MC5R	simple:P01189	simple:P33032	POMC	MC5R	TRUE	FALSE	TRUE	curated	FALSE	1.734
CPI-SS0CC136A8D	AGRP_MC5R	simple:O00253	simple:P33032	AGRP	MC5R	TRUE	FALSE	TRUE	guidetopharmacology.org	FALSE	1.734
CPI-SS098F8DB82	POMC_MC4R	simple:P01189	simple:P32245	POMC	MC4R	TRUE	FALSE	TRUE	curated	FALSE	1.734
CPI-SS0BD6EE954	PENK_OPRD1	simple:P01210	simple:P41143	PENK	OPRD1	TRUE	FALSE	TRUE	curated	FALSE	1.734
CPI-SS0EF1A7415	CCR4_CCL17	simple:P51679	simple:Q92583	CCR4	CCL17	TRUE	TRUE	FALSE	curated	FALSE	1.734
CPI-SS032E9A219	CX3CR1_CX3CL1	simple:P49238	simple:P78423	CX3CR1	CX3CL1	TRUE	TRUE	FALSE	curated	FALSE	1.734
CPI-SS0A75BD839	PTH1R_PTH2	simple:Q03431	simple:Q96A98	PTH1R	PTH2	TRUE	TRUE	FALSE	curated	FALSE	1.734
CPI-SC0BDF87EA3	GDNF_RET_receptor_1	simple:P39905	complex:RET_receptor_1	GDNF		TRUE	FALSE	TRUE	curated	FALSE	1.734
CPI-SC08032972C	ARTN_RET_receptor_1	simple:Q5T4W7	complex:RET_receptor_1	ARTN		TRUE	FALSE	TRUE	curated	FALSE	1.734
CPI-SS078D3318D	GPR37_TAFA5	simple:O15354	simple:Q7Z5A7	GPR37	TAFA5	TRUE	TRUE	FALSE	IMEx,MINT	FALSE	1.734
CPI-SC03B346136	ARTN_RET_receptor_3	simple:Q5T4W7	complex:RET_receptor_3	ARTN		TRUE	FALSE	TRUE	curated	FALSE	1.734
CPI-SS078D3318D	GPR37_FAM19A5	simple:O15354	simple:Q7Z5A7	GPR37	FAM19A5	TRUE	TRUE	FALSE	IMEx,MINT	FALSE	1.734
CPI-SS0BBA3F8DC	FPR2_TAFA5	simple:P25090	simple:Q7Z5A7	FPR2	TAFA5	TRUE	TRUE	FALSE	curated	FALSE	1.734
CPI-SS0BBA3F8DC	FPR2_FAM19A5	simple:P25090	simple:Q7Z5A7	FPR2	FAM19A5	TRUE	TRUE	FALSE	curated	FALSE	1.734
CPI-SS016FD0C8A	RNASET2_TLR8	simple:O00584	simple:Q9NR97	RNASET2	TLR8	TRUE	FALSE	TRUE	curated	FALSE	1.734
CPI-SS00F282936	CXCR6_CXCL16	simple:O00574	simple:Q9H2A7	CXCR6	CXCL16	TRUE	TRUE	TRUE	curated	FALSE	1.734
CPI-SS09B2D63C8	OPRL1_PNOC	simple:P41146	simple:Q13519	OPRL1	PNOC	TRUE	TRUE	FALSE	curated	FALSE	1.734
CPI-SS066FE05CA	LEP_LEPR	simple:P41159	simple:P48357	LEP	LEPR	TRUE	FALSE	TRUE	curated	FALSE	1.734
CPI-SS0DF5E47DB	SCGB3A1_MARCO	simple:Q96QR1	simple:Q9UEW3	SCGB3A1	MARCO	TRUE	FALSE	TRUE	I2D,InnateDB-All	FALSE	1.734
CPI-SS07B3139A0	NMU_NMUR2	simple:P48645	simple:Q9GZQ4	NMU	NMUR2	TRUE	FALSE	TRUE	curated	FALSE	1.734
CPI-SS018BD4882	NMU_NMUR1	simple:P48645	simple:Q9HB89	NMU	NMUR1	TRUE	FALSE	TRUE	curated	FALSE	1.734
CPI-SS00F776249	GPR1_TAFA1	simple:P46091	simple:Q7Z5A9	GPR1	TAFA1	TRUE	TRUE	FALSE	curated	FALSE	1.734
CPI-SS00F776249	GPR1_FAM19A1	simple:P46091	simple:Q7Z5A9	GPR1	FAM19A1	TRUE	TRUE	FALSE	curated	FALSE	1.734
CPI-SS0B6A4E8BC	PTH2R_PTH2	simple:P49190	simple:Q96A98	PTH2R	PTH2	TRUE	TRUE	FALSE	curated	FALSE	1.734
CPI-SS0BC884A75	QRFP_QRFPR	simple:P83859	simple:Q96P65	QRFP	QRFPR	TRUE	FALSE	TRUE	guidetopharmacology.org	FALSE	1.734
CPI-CS07CECBD31	PTCH_BOC_transmembrane_receptor_SHH	complex:PTCH_BOC_transmembrane_receptor	simple:Q15465		SHH	TRUE	TRUE	FALSE	curated	FALSE	1.734
CPI-CS0A5B6BD7A	12oxoLeukotrieneB4_byPTGR1_LTB4R	complex:12oxoLeukotrieneB4_byPTGR1	simple:Q15722		LTB4R	TRUE	FALSE	TRUE	curated	FALSE	1.734
CPI-SS0FBC9234C	TNF_PTPRS	simple:P01375	simple:Q13332	TNF	PTPRS	TRUE	FALSE	TRUE	InnateDB-All	FALSE	1.734
CPI-CS03DB6EA2A	FZD8_LRP5_WNT2	complex:FZD8_LRP5	simple:P09544		WNT2	TRUE	FALSE	FALSE	curated	FALSE	1.734
CPI-CS03C03A2E0	FZD7_LRP6_WNT2	complex:FZD7_LRP6	simple:P09544		WNT2	TRUE	FALSE	FALSE	curated	FALSE	1.734
CPI-CS0ADD1BA62	FZD7_LRP5_WNT2	complex:FZD7_LRP5	simple:P09544		WNT2	TRUE	FALSE	FALSE	curated	FALSE	1.734
CPI-CS0E9155EA2	FZD6_LRP6_WNT2	complex:FZD6_LRP6	simple:P09544		WNT2	TRUE	FALSE	FALSE	curated	FALSE	1.734
CPI-CS01903DA09	FZD6_LRP5_WNT2	complex:FZD6_LRP5	simple:P09544		WNT2	TRUE	FALSE	FALSE	curated	FALSE	1.734
CPI-CS092A988FB	FZD5_LRP6_WNT2	complex:FZD5_LRP6	simple:P09544		WNT2	TRUE	FALSE	FALSE	curated	FALSE	1.734
CPI-CS05A78F361	FZD5_LRP5_WNT2	complex:FZD5_LRP5	simple:P09544		WNT2	TRUE	FALSE	FALSE	curated	FALSE	1.734
CPI-CS0149222E6	FZD4_LRP6_WNT2	complex:FZD4_LRP6	simple:P09544		WNT2	TRUE	FALSE	FALSE	curated	FALSE	1.734
CPI-CS0890C1FEE	FZD8_LRP6_WNT2	complex:FZD8_LRP6	simple:P09544		WNT2	TRUE	FALSE	FALSE	curated	FALSE	1.734
CPI-CS070C94FC9	FZD4_LRP5_WNT2	complex:FZD4_LRP5	simple:P09544		WNT2	TRUE	FALSE	FALSE	curated	FALSE	1.734
CPI-CS0CBE51948	FZD3_LRP5_WNT2	complex:FZD3_LRP5	simple:P09544		WNT2	TRUE	FALSE	FALSE	curated	FALSE	1.734
CPI-CS01E56069F	FZD2_LRP6_WNT2	complex:FZD2_LRP6	simple:P09544		WNT2	TRUE	FALSE	FALSE	curated	FALSE	1.734
CPI-CS0E502BB1F	FZD2_LRP5_WNT2	complex:FZD2_LRP5	simple:P09544		WNT2	TRUE	FALSE	FALSE	curated	FALSE	1.734
CPI-CS05CFD8AFA	FZD1_LRP6_WNT2	complex:FZD1_LRP6	simple:P09544		WNT2	TRUE	FALSE	FALSE	curated	FALSE	1.734
CPI-CS0A8032B7C	FZD1_LRP5_WNT2	complex:FZD1_LRP5	simple:P09544		WNT2	TRUE	FALSE	FALSE	curated	FALSE	1.734
CPI-CS01A368203	FZD10_LRP6_WNT2	complex:FZD10_LRP6	simple:P09544		WNT2	TRUE	FALSE	FALSE	curated	FALSE	1.734
CPI-CS088ED962D	FZD10_LRP5_WNT2	complex:FZD10_LRP5	simple:P09544		WNT2	TRUE	FALSE	FALSE	curated	FALSE	1.734
CPI-CS05FC0F405	FZD9_LRP6_WNT9B	complex:FZD9_LRP6	simple:O14905		WNT9B	TRUE	FALSE	FALSE	curated	FALSE	1.734
CPI-CS096783D6D	FZD3_LRP6_WNT2	complex:FZD3_LRP6	simple:P09544		WNT2	TRUE	FALSE	FALSE	curated	FALSE	1.734
CPI-CS075091014	FZD9_LRP5_WNT2	complex:FZD9_LRP5	simple:P09544		WNT2	TRUE	FALSE	FALSE	curated	FALSE	1.734
CPI-CS01757E3CC	FZD9_LRP6_WNT2	complex:FZD9_LRP6	simple:P09544		WNT2	TRUE	FALSE	FALSE	curated	FALSE	1.734
CPI-SS0B7523B29	CER1_WNT2	simple:O95813	simple:P09544	CER1	WNT2	TRUE	FALSE	FALSE	curated	FALSE	1.734
CPI-CS02E7B3383	FZD9_LRP5_WNT4	complex:FZD9_LRP5	simple:P56705		WNT4	TRUE	FALSE	FALSE	curated	FALSE	1.734
CPI-CS0CFE5516F	FZD8_LRP6_WNT4	complex:FZD8_LRP6	simple:P56705		WNT4	TRUE	FALSE	FALSE	curated	FALSE	1.734
CPI-CS0534F02DF	FZD8_LRP5_WNT4	complex:FZD8_LRP5	simple:P56705		WNT4	TRUE	FALSE	FALSE	curated	FALSE	1.734
CPI-CS0BDB8F8B9	FZD7_LRP6_WNT4	complex:FZD7_LRP6	simple:P56705		WNT4	TRUE	FALSE	FALSE	curated	FALSE	1.734
CPI-CS035CDF184	FZD7_LRP5_WNT4	complex:FZD7_LRP5	simple:P56705		WNT4	TRUE	FALSE	FALSE	curated	FALSE	1.734
CPI-CS0A5EAECEB	FZD6_LRP6_WNT4	complex:FZD6_LRP6	simple:P56705		WNT4	TRUE	FALSE	FALSE	curated	FALSE	1.734
CPI-CS0EFD1729B	FZD6_LRP5_WNT4	complex:FZD6_LRP5	simple:P56705		WNT4	TRUE	FALSE	FALSE	curated	FALSE	1.734
CPI-CS0C2B25B68	FZD5_LRP6_WNT4	complex:FZD5_LRP6	simple:P56705		WNT4	TRUE	FALSE	FALSE	curated	FALSE	1.734
CPI-CS0306D4D86	FZD5_LRP5_WNT4	complex:FZD5_LRP5	simple:P56705		WNT4	TRUE	FALSE	FALSE	curated	FALSE	1.734
CPI-CS0B3531507	FZD4_LRP6_WNT4	complex:FZD4_LRP6	simple:P56705		WNT4	TRUE	FALSE	FALSE	curated	FALSE	1.734
CPI-CS0A3B15C33	FZD4_LRP5_WNT4	complex:FZD4_LRP5	simple:P56705		WNT4	TRUE	FALSE	FALSE	curated	FALSE	1.734
CPI-CS067ECB5FE	FZD3_LRP6_WNT4	complex:FZD3_LRP6	simple:P56705		WNT4	TRUE	FALSE	FALSE	curated	FALSE	1.734
CPI-CS012C395FB	FZD3_LRP5_WNT4	complex:FZD3_LRP5	simple:P56705		WNT4	TRUE	FALSE	FALSE	curated	FALSE	1.734
CPI-CS0AF09AF14	FZD2_LRP6_WNT4	complex:FZD2_LRP6	simple:P56705		WNT4	TRUE	FALSE	FALSE	curated	FALSE	1.734
CPI-CS0639A2C96	FZD2_LRP5_WNT4	complex:FZD2_LRP5	simple:P56705		WNT4	TRUE	FALSE	FALSE	curated	FALSE	1.734
CPI-CS04F856260	FZD1_LRP6_WNT4	complex:FZD1_LRP6	simple:P56705		WNT4	TRUE	FALSE	FALSE	curated	FALSE	1.734
CPI-CS044C72075	FZD1_LRP5_WNT4	complex:FZD1_LRP5	simple:P56705		WNT4	TRUE	FALSE	FALSE	curated	FALSE	1.734
CPI-CS01FAD232C	FZD10_LRP6_WNT4	complex:FZD10_LRP6	simple:P56705		WNT4	TRUE	FALSE	FALSE	curated	FALSE	1.734
CPI-CS06BD08CC7	FZD10_LRP5_WNT4	complex:FZD10_LRP5	simple:P56705		WNT4	TRUE	FALSE	FALSE	curated	FALSE	1.734
CPI-CS09B942EAA	FZD9_LRP5_WNT9B	complex:FZD9_LRP5	simple:O14905		WNT9B	TRUE	FALSE	FALSE	curated	FALSE	1.734
CPI-CS000EEBB11	FZD9_LRP6_WNT4	complex:FZD9_LRP6	simple:P56705		WNT4	TRUE	FALSE	FALSE	curated	FALSE	1.734
CPI-CS0580F59AA	FZD8_LRP6_WNT9B	complex:FZD8_LRP6	simple:O14905		WNT9B	TRUE	FALSE	FALSE	curated	FALSE	1.734
CPI-CS05835BB8A	FZD7_LRP6_WNT9B	complex:FZD7_LRP6	simple:O14905		WNT9B	TRUE	FALSE	FALSE	curated	FALSE	1.734
CPI-CS0725C2185	FZD5_LRP6_WNT9A	complex:FZD5_LRP6	simple:O14904		WNT9A	TRUE	FALSE	FALSE	curated	FALSE	1.734
CPI-CS0C263D269	FZD5_LRP5_WNT9A	complex:FZD5_LRP5	simple:O14904		WNT9A	TRUE	FALSE	FALSE	curated	FALSE	1.734
CPI-CS04D0A3F59	FZD4_LRP6_WNT9A	complex:FZD4_LRP6	simple:O14904		WNT9A	TRUE	FALSE	FALSE	curated	FALSE	1.734
CPI-CS0BEEA9AA1	FZD4_LRP5_WNT9A	complex:FZD4_LRP5	simple:O14904		WNT9A	TRUE	FALSE	FALSE	curated	FALSE	1.734
CPI-CS05594052B	FZD3_LRP6_WNT9A	complex:FZD3_LRP6	simple:O14904		WNT9A	TRUE	FALSE	FALSE	curated	FALSE	1.734
CPI-CS09A9BAC7F	FZD3_LRP5_WNT9A	complex:FZD3_LRP5	simple:O14904		WNT9A	TRUE	FALSE	FALSE	curated	FALSE	1.734
CPI-CS0E53563BA	FZD2_LRP6_WNT9A	complex:FZD2_LRP6	simple:O14904		WNT9A	TRUE	FALSE	FALSE	curated	FALSE	1.734
CPI-CS0969BC04B	FZD2_LRP5_WNT9A	complex:FZD2_LRP5	simple:O14904		WNT9A	TRUE	FALSE	FALSE	curated	FALSE	1.734
CPI-CS0C8354279	FZD6_LRP5_WNT9A	complex:FZD6_LRP5	simple:O14904		WNT9A	TRUE	FALSE	FALSE	curated	FALSE	1.734
CPI-CS0C85FC57D	FZD1_LRP6_WNT9A	complex:FZD1_LRP6	simple:O14904		WNT9A	TRUE	FALSE	FALSE	curated	FALSE	1.734
CPI-CS010FE7150	FZD10_LRP6_WNT9A	complex:FZD10_LRP6	simple:O14904		WNT9A	TRUE	FALSE	FALSE	curated	FALSE	1.734
CPI-CS08CEA5F29	FZD10_LRP5_WNT9A	complex:FZD10_LRP5	simple:O14904		WNT9A	TRUE	FALSE	FALSE	curated	FALSE	1.734
CPI-CS0DFEE920D	FZD9_LRP6_WNT7A	complex:FZD9_LRP6	simple:O00755		WNT7A	TRUE	FALSE	FALSE	curated	FALSE	1.734
CPI-CS0244B7A6E	FZD9_LRP5_WNT7A	complex:FZD9_LRP5	simple:O00755		WNT7A	TRUE	FALSE	FALSE	curated	FALSE	1.734
CPI-CS08643D43B	FZD8_LRP6_WNT7A	complex:FZD8_LRP6	simple:O00755		WNT7A	TRUE	FALSE	FALSE	curated	FALSE	1.734
CPI-CS09AF6EAE2	FZD8_LRP5_WNT7A	complex:FZD8_LRP5	simple:O00755		WNT7A	TRUE	FALSE	FALSE	curated	FALSE	1.734
CPI-CS0D35A8B40	FZD7_LRP6_WNT7A	complex:FZD7_LRP6	simple:O00755		WNT7A	TRUE	FALSE	FALSE	curated	FALSE	1.734
CPI-CS08F2F1471	FZD7_LRP5_WNT7A	complex:FZD7_LRP5	simple:O00755		WNT7A	TRUE	FALSE	FALSE	curated	FALSE	1.734
CPI-CS001CB9814	FZD1_LRP5_WNT9A	complex:FZD1_LRP5	simple:O14904		WNT9A	TRUE	FALSE	FALSE	curated	FALSE	1.734
CPI-CS0EA6AE0F7	FZD6_LRP6_WNT9A	complex:FZD6_LRP6	simple:O14904		WNT9A	TRUE	FALSE	FALSE	curated	FALSE	1.734
CPI-CS0AACBB208	FZD7_LRP5_WNT9A	complex:FZD7_LRP5	simple:O14904		WNT9A	TRUE	FALSE	FALSE	curated	FALSE	1.734
CPI-CS0E1E8DC79	FZD7_LRP6_WNT9A	complex:FZD7_LRP6	simple:O14904		WNT9A	TRUE	FALSE	FALSE	curated	FALSE	1.734
CPI-CS01C2D7CF3	FZD7_LRP5_WNT9B	complex:FZD7_LRP5	simple:O14905		WNT9B	TRUE	FALSE	FALSE	curated	FALSE	1.734
CPI-CS07A47FD47	FZD6_LRP6_WNT9B	complex:FZD6_LRP6	simple:O14905		WNT9B	TRUE	FALSE	FALSE	curated	FALSE	1.734
CPI-CS0C93912BC	FZD6_LRP5_WNT9B	complex:FZD6_LRP5	simple:O14905		WNT9B	TRUE	FALSE	FALSE	curated	FALSE	1.734
CPI-CS0FF5F9AAF	FZD5_LRP6_WNT9B	complex:FZD5_LRP6	simple:O14905		WNT9B	TRUE	FALSE	FALSE	curated	FALSE	1.734
CPI-CS0CD3AB1EE	FZD5_LRP5_WNT9B	complex:FZD5_LRP5	simple:O14905		WNT9B	TRUE	FALSE	FALSE	curated	FALSE	1.734
CPI-CS05EBA46D7	FZD4_LRP6_WNT9B	complex:FZD4_LRP6	simple:O14905		WNT9B	TRUE	FALSE	FALSE	curated	FALSE	1.734
CPI-CS00EE75FE1	FZD4_LRP5_WNT9B	complex:FZD4_LRP5	simple:O14905		WNT9B	TRUE	FALSE	FALSE	curated	FALSE	1.734
CPI-CS081ABF0EB	FZD3_LRP6_WNT9B	complex:FZD3_LRP6	simple:O14905		WNT9B	TRUE	FALSE	FALSE	curated	FALSE	1.734
CPI-CS0A7409D74	FZD3_LRP5_WNT9B	complex:FZD3_LRP5	simple:O14905		WNT9B	TRUE	FALSE	FALSE	curated	FALSE	1.734
CPI-CS0E9D2EC7B	FZD2_LRP6_WNT9B	complex:FZD2_LRP6	simple:O14905		WNT9B	TRUE	FALSE	FALSE	curated	FALSE	1.734
CPI-CS0483ECD06	FZD2_LRP5_WNT9B	complex:FZD2_LRP5	simple:O14905		WNT9B	TRUE	FALSE	FALSE	curated	FALSE	1.734
CPI-CS0C050DC99	FZD1_LRP6_WNT9B	complex:FZD1_LRP6	simple:O14905		WNT9B	TRUE	FALSE	FALSE	curated	FALSE	1.734
CPI-CS093B9AF93	FZD1_LRP5_WNT9B	complex:FZD1_LRP5	simple:O14905		WNT9B	TRUE	FALSE	FALSE	curated	FALSE	1.734
CPI-CS0EB060BA3	FZD10_LRP6_WNT9B	complex:FZD10_LRP6	simple:O14905		WNT9B	TRUE	FALSE	FALSE	curated	FALSE	1.734
CPI-CS00E8E68AA	FZD10_LRP5_WNT9B	complex:FZD10_LRP5	simple:O14905		WNT9B	TRUE	FALSE	FALSE	curated	FALSE	1.734
CPI-CS0CCD3D0A1	FZD9_LRP6_WNT9A	complex:FZD9_LRP6	simple:O14904		WNT9A	TRUE	FALSE	FALSE	curated	FALSE	1.734
CPI-CS09D520908	FZD9_LRP5_WNT9A	complex:FZD9_LRP5	simple:O14904		WNT9A	TRUE	FALSE	FALSE	curated	FALSE	1.734
CPI-CS0ACA88C98	FZD8_LRP6_WNT9A	complex:FZD8_LRP6	simple:O14904		WNT9A	TRUE	FALSE	FALSE	curated	FALSE	1.734
CPI-CS06879CDAE	FZD8_LRP5_WNT9A	complex:FZD8_LRP5	simple:O14904		WNT9A	TRUE	FALSE	FALSE	curated	FALSE	1.734
CPI-CS07C7FE1E6	FZD8_LRP5_WNT9B	complex:FZD8_LRP5	simple:O14905		WNT9B	TRUE	FALSE	FALSE	curated	FALSE	1.734
CPI-CS06F5B58EC	FZD6_LRP6_WNT7A	complex:FZD6_LRP6	simple:O00755		WNT7A	TRUE	FALSE	FALSE	curated	FALSE	1.734
CPI-SS03D2E63A8	CER1_WNT4	simple:O95813	simple:P56705	CER1	WNT4	TRUE	FALSE	FALSE	curated	FALSE	1.734
CPI-CS07AFD4EEE	FZD10_LRP5_WNT7B	complex:FZD10_LRP5	simple:P56706		WNT7B	TRUE	FALSE	FALSE	curated	FALSE	1.734
CPI-SS00550260E	CADM3_NECTIN3	simple:Q8N126	simple:Q9NQS3	CADM3	NECTIN3	FALSE	FALSE	FALSE	curated	FALSE	1.734
CPI-SS0F1A060D4	PVR_NECTIN3	simple:P15151	simple:Q9NQS3	PVR	NECTIN3	TRUE	TRUE	FALSE	curated	FALSE	1.734
CPI-SS00561BBD7	PVR_TIGIT	simple:P15151	simple:Q495A1	PVR	TIGIT	TRUE	TRUE	FALSE	curated	FALSE	1.734
CPI-SS0A8627ED6	PVR_CD226	simple:P15151	simple:Q15762	PVR	CD226	TRUE	TRUE	TRUE	curated	FALSE	1.734
CPI-SS0B84DAE3D	PVR_CD96	simple:P15151	simple:P40200	PVR	CD96	TRUE	TRUE	TRUE	curated	FALSE	1.734
CPI-SS01650D71E	TAFA4_MRC2	simple:Q96LR4	simple:Q9UBG0	TAFA4	MRC2	TRUE	FALSE	TRUE	InnateDB-All	FALSE	1.734
CPI-SS01650D71E	FAM19A4_MRC2	simple:Q96LR4	simple:Q9UBG0	FAM19A4	MRC2	TRUE	FALSE	TRUE	InnateDB-All	FALSE	1.734
CPI-SS0014DB67C	CER1_MRC2	simple:O95813	simple:Q9UBG0	CER1	MRC2	TRUE	FALSE	TRUE	InnateDB-All	FALSE	1.734
CPI-SS0B990492C	CADM1_NECTIN3	simple:Q9BY67	simple:Q9NQS3	CADM1	NECTIN3	FALSE	FALSE	FALSE	curated	FALSE	1.734
CPI-SS0F102AAC5	LGR5_RSPO1	simple:O75473	simple:Q2MKA7	LGR5	RSPO1	TRUE	TRUE	FALSE	curated	FALSE	1.734
CPI-CS0DA23193F	FZD8_LRP6_RSPO1	complex:FZD8_LRP6	simple:Q2MKA7		RSPO1	TRUE	FALSE	FALSE	curated	FALSE	1.734
CPI-CS0EFD8682E	FZD4_LRP5_NDP	complex:FZD4_LRP5	simple:Q00604		NDP	TRUE	FALSE	FALSE	curated	FALSE	1.734
CPI-SS0C96733CF	FRZB_WNT10A	simple:Q92765	simple:Q9GZT5	FRZB	WNT10A	TRUE	FALSE	FALSE	curated	FALSE	1.734
CPI-CS014F1F730	FZD8_LRP6_WNT10A	complex:FZD8_LRP6	simple:Q9GZT5		WNT10A	TRUE	FALSE	FALSE	curated	FALSE	1.734
CPI-CS00A19B676	FZD8_LRP5_WNT10A	complex:FZD8_LRP5	simple:Q9GZT5		WNT10A	TRUE	FALSE	FALSE	curated	FALSE	1.734
CPI-CS0754A8484	FZD7_LRP6_WNT10A	complex:FZD7_LRP6	simple:Q9GZT5		WNT10A	TRUE	FALSE	FALSE	curated	FALSE	1.734
CPI-CS0B03558D5	FZD7_LRP5_WNT10A	complex:FZD7_LRP5	simple:Q9GZT5		WNT10A	TRUE	FALSE	FALSE	curated	FALSE	1.734
CPI-CS0CCD8150B	FZD5_LRP6_WNT10A	complex:FZD5_LRP6	simple:Q9GZT5		WNT10A	TRUE	FALSE	FALSE	curated	FALSE	1.734
CPI-CS087CB7080	Kremen1_LRP6_RSPO1	complex:Kremen1_LRP6	simple:Q2MKA7		RSPO1	TRUE	FALSE	FALSE	curated	FALSE	1.734
CPI-SS0C5E9FBFB	NECTIN1_NECTIN3	simple:Q15223	simple:Q9NQS3	NECTIN1	NECTIN3	TRUE	TRUE	FALSE	curated	FALSE	1.734
CPI-SS03859E16F	TIGIT_NECTIN3	simple:Q495A1	simple:Q9NQS3	TIGIT	NECTIN3	FALSE	FALSE	FALSE	curated	FALSE	1.734
CPI-SS02FBD007E	NECTIN2_NECTIN3	simple:Q92692	simple:Q9NQS3	NECTIN2	NECTIN3	FALSE	TRUE	FALSE	curated	FALSE	1.734
CPI-SC0AA90A03B	COL2A1_integrin_a10b1_complex	simple:P02458	complex:integrin_a10b1_complex	COL2A1		TRUE	FALSE	FALSE	curated	TRUE	1.734
CPI-SC0E4A99136	COL6A5_integrin_a10b1_complex	simple:A8TX70	complex:integrin_a10b1_complex	COL6A5		TRUE	FALSE	FALSE	curated	TRUE	1.734
CPI-SC0E03C13D1	COL6A6_integrin_a10b1_complex	simple:A6NMZ7	complex:integrin_a10b1_complex	COL6A6		TRUE	FALSE	FALSE	curated	TRUE	1.734
CPI-SS06207F70E	CD226_NECTIN2	simple:Q15762	simple:Q92692	CD226	NECTIN2	FALSE	TRUE	TRUE	curated	FALSE	1.734
CPI-SS0A5DF05C0	TIGIT_NECTIN2	simple:Q495A1	simple:Q92692	TIGIT	NECTIN2	FALSE	FALSE	TRUE	curated	FALSE	1.734
CPI-SS01E0F2D2C	NECTIN1_NECTIN4	simple:Q15223	simple:Q96NY8	NECTIN1	NECTIN4	TRUE	TRUE	TRUE	curated	FALSE	1.734
CPI-SS00661A3A4	NECTIN1_CADM3	simple:Q15223	simple:Q8N126	NECTIN1	CADM3	TRUE	TRUE	FALSE	curated	FALSE	1.734
CPI-SS0C9696AAA	CRTAM_CADM1	simple:O95727	simple:Q9BY67	CRTAM	CADM1	FALSE	FALSE	FALSE	curated	FALSE	1.734
CPI-SS0E23CEB91	LGALS9_HAVCR2	simple:O00182	simple:Q8TDQ0	LGALS9	HAVCR2	TRUE	FALSE	TRUE	curated	FALSE	1.734
CPI-SS0F8EFEECF	TNF_DAG1	simple:P01375	simple:Q14118	TNF	DAG1	TRUE	FALSE	TRUE	InnateDB-All	FALSE	1.734
CPI-SS0984C2931	WNT3A_LRP1	simple:P56704	simple:Q07954	WNT3A	LRP1	TRUE	FALSE	TRUE	I2D	FALSE	1.734
CPI-SS001D6BC6C	ERVH48-1_SLC1A5	simple:M5A8F1	simple:Q15758	ERVH48-1	SLC1A5	TRUE	FALSE	TRUE	curated	FALSE	1.734
CPI-SS0D3C90DDA	WISP3_SORL1	simple:O95389	simple:Q92673	WISP3	SORL1	TRUE	FALSE	TRUE	InnateDB-All	FALSE	1.734
CPI-SS0DCA749B0	LGR5_RSPO3	simple:O75473	simple:Q9BXY4	LGR5	RSPO3	TRUE	TRUE	FALSE	curated	FALSE	1.734
CPI-SS0FC0CA5ED	LGR5_RSPO2	simple:O75473	simple:Q6UXX9	LGR5	RSPO2	TRUE	TRUE	FALSE	curated	FALSE	1.734
CPI-SS05E001125	LGR5_RSPO4	simple:O75473	simple:Q2I0M5	LGR5	RSPO4	TRUE	TRUE	FALSE	curated	FALSE	1.734
CPI-CS0D1C23747	Kremen2_LRP6_DKK1	complex:Kremen2_LRP6	simple:O94907		DKK1	TRUE	FALSE	FALSE	curated	FALSE	1.734
CPI-CS0F6E83D4B	Kremen1_LRP6_DKK1	complex:Kremen1_LRP6	simple:O94907		DKK1	TRUE	FALSE	FALSE	curated	FALSE	1.734
CPI-SS0A34EE366	NOTCH1_DLK1	simple:P46531	simple:P80370	NOTCH1	DLK1	FALSE	TRUE	FALSE	curated	FALSE	1.734
CPI-CS08BD41C01	FZD5_LRP5_WNT10A	complex:FZD5_LRP5	simple:Q9GZT5		WNT10A	TRUE	FALSE	FALSE	curated	FALSE	1.734
CPI-SS0B42AD9EF	NOTCH1_WNT4	simple:P46531	simple:P56705	NOTCH1	WNT4	TRUE	TRUE	FALSE	I2D	FALSE	1.734
CPI-CS0009D06D0	FZD1_LRP6_WNT10A	complex:FZD1_LRP6	simple:Q9GZT5		WNT10A	TRUE	FALSE	FALSE	curated	FALSE	1.734
CPI-SS0B665DAF7	SFRP5_WNT6	simple:Q5T4F7	simple:Q9Y6F9	SFRP5	WNT6	TRUE	FALSE	FALSE	curated	FALSE	1.734
CPI-CS0EA080D52	FZD3_LRP6_WNT16	complex:FZD3_LRP6	simple:Q9UBV4		WNT16	TRUE	FALSE	FALSE	curated	FALSE	1.734
CPI-CS0CDD4E649	FZD3_LRP5_WNT16	complex:FZD3_LRP5	simple:Q9UBV4		WNT16	TRUE	FALSE	FALSE	curated	FALSE	1.734
CPI-CS01E9D00D4	FZD2_LRP6_WNT16	complex:FZD2_LRP6	simple:Q9UBV4		WNT16	TRUE	FALSE	FALSE	curated	FALSE	1.734
CPI-CS0798E7707	FZD2_LRP5_WNT16	complex:FZD2_LRP5	simple:Q9UBV4		WNT16	TRUE	FALSE	FALSE	curated	FALSE	1.734
CPI-CS0BCEC27D8	FZD1_LRP6_WNT16	complex:FZD1_LRP6	simple:Q9UBV4		WNT16	TRUE	FALSE	FALSE	curated	FALSE	1.734
CPI-CS0054A1D8F	FZD1_LRP5_WNT16	complex:FZD1_LRP5	simple:Q9UBV4		WNT16	TRUE	FALSE	FALSE	curated	FALSE	1.734
CPI-CS0F27DF509	FZD10_LRP6_WNT16	complex:FZD10_LRP6	simple:Q9UBV4		WNT16	TRUE	FALSE	FALSE	curated	FALSE	1.734
CPI-CS0FC4EF8DD	FZD10_LRP5_WNT16	complex:FZD10_LRP5	simple:Q9UBV4		WNT16	TRUE	FALSE	FALSE	curated	FALSE	1.734
CPI-CS0E63C18DF	FZD4_LRP5_WNT16	complex:FZD4_LRP5	simple:Q9UBV4		WNT16	TRUE	FALSE	FALSE	curated	FALSE	1.734
CPI-SS018DF4043	SFRP5_WNT2B	simple:Q5T4F7	simple:Q93097	SFRP5	WNT2B	TRUE	FALSE	FALSE	curated	FALSE	1.734
CPI-CS0F9D91F7C	FZD9_LRP6_WNT2B	complex:FZD9_LRP6	simple:Q93097		WNT2B	TRUE	FALSE	FALSE	curated	FALSE	1.734
CPI-CS0B512D5C5	FZD9_LRP5_WNT2B	complex:FZD9_LRP5	simple:Q93097		WNT2B	TRUE	FALSE	FALSE	curated	FALSE	1.734
CPI-CS0F9D292EC	FZD10_LRP6_WNT2B	complex:FZD10_LRP6	simple:Q93097		WNT2B	TRUE	FALSE	FALSE	curated	FALSE	1.734
CPI-CS07C041B69	FZD10_LRP5_WNT2B	complex:FZD10_LRP5	simple:Q93097		WNT2B	TRUE	FALSE	FALSE	curated	FALSE	1.734
CPI-SS03C8C4EBD	CER1_WNT7B	simple:O95813	simple:P56706	CER1	WNT7B	TRUE	FALSE	FALSE	curated	FALSE	1.734
CPI-CS05DE238C6	FZD9_LRP6_WNT7B	complex:FZD9_LRP6	simple:P56706		WNT7B	TRUE	FALSE	FALSE	curated	FALSE	1.734
CPI-CS01A382EA4	FZD9_LRP5_WNT7B	complex:FZD9_LRP5	simple:P56706		WNT7B	TRUE	FALSE	FALSE	curated	FALSE	1.734
CPI-CS08DE07AC9	FZD10_LRP6_WNT7B	complex:FZD10_LRP6	simple:P56706		WNT7B	TRUE	FALSE	FALSE	curated	FALSE	1.734
CPI-SS0DD882D49	CER1_WNT2B	simple:O95813	simple:Q93097	CER1	WNT2B	TRUE	FALSE	FALSE	curated	FALSE	1.734
CPI-CS0B6EFDA1A	FZD4_LRP6_WNT16	complex:FZD4_LRP6	simple:Q9UBV4		WNT16	TRUE	FALSE	FALSE	curated	FALSE	1.734
CPI-CS0E193F054	FZD5_LRP5_WNT16	complex:FZD5_LRP5	simple:Q9UBV4		WNT16	TRUE	FALSE	FALSE	curated	FALSE	1.734
CPI-CS0CC6D5AFF	FZD5_LRP6_WNT16	complex:FZD5_LRP6	simple:Q9UBV4		WNT16	TRUE	FALSE	FALSE	curated	FALSE	1.734
CPI-SS068E00202	CER1_WNT6	simple:O95813	simple:Q9Y6F9	CER1	WNT6	TRUE	FALSE	FALSE	curated	FALSE	1.734
CPI-CS0A54AB810	FZD9_LRP6_WNT6	complex:FZD9_LRP6	simple:Q9Y6F9		WNT6	TRUE	FALSE	FALSE	curated	FALSE	1.734
CPI-CS072025B4D	FZD9_LRP5_WNT6	complex:FZD9_LRP5	simple:Q9Y6F9		WNT6	TRUE	FALSE	FALSE	curated	FALSE	1.734
CPI-CS099B83C18	FZD10_LRP6_WNT6	complex:FZD10_LRP6	simple:Q9Y6F9		WNT6	TRUE	FALSE	FALSE	curated	FALSE	1.734
CPI-CS07C91771E	FZD10_LRP5_WNT6	complex:FZD10_LRP5	simple:Q9Y6F9		WNT6	TRUE	FALSE	FALSE	curated	FALSE	1.734
CPI-SS0A51CC035	SFRP2_WNT16	simple:Q96HF1	simple:Q9UBV4	SFRP2	WNT16	TRUE	FALSE	FALSE	curated	FALSE	1.734
CPI-SS0EEC04FC1	FRZB_WNT16	simple:Q92765	simple:Q9UBV4	FRZB	WNT16	TRUE	FALSE	FALSE	curated	FALSE	1.734
CPI-SS0DB2845AD	SFRP1_WNT16	simple:Q8N474	simple:Q9UBV4	SFRP1	WNT16	TRUE	FALSE	FALSE	curated	FALSE	1.734
CPI-SS0C7624041	SFRP4_WNT16	simple:Q6FHJ7	simple:Q9UBV4	SFRP4	WNT16	TRUE	FALSE	FALSE	curated	FALSE	1.734
CPI-SS04C671343	SFRP5_WNT16	simple:Q5T4F7	simple:Q9UBV4	SFRP5	WNT16	TRUE	FALSE	FALSE	curated	FALSE	1.734
CPI-SS00A7FC60D	CER1_WNT16	simple:O95813	simple:Q9UBV4	CER1	WNT16	TRUE	FALSE	FALSE	curated	FALSE	1.734
CPI-CS03B3709D5	FZD9_LRP6_WNT16	complex:FZD9_LRP6	simple:Q9UBV4		WNT16	TRUE	FALSE	FALSE	curated	FALSE	1.734
CPI-CS0702C5FFF	FZD9_LRP5_WNT16	complex:FZD9_LRP5	simple:Q9UBV4		WNT16	TRUE	FALSE	FALSE	curated	FALSE	1.734
CPI-CS0420BF1AD	FZD8_LRP6_WNT16	complex:FZD8_LRP6	simple:Q9UBV4		WNT16	TRUE	FALSE	FALSE	curated	FALSE	1.734
CPI-CS0E7FD3233	FZD8_LRP5_WNT16	complex:FZD8_LRP5	simple:Q9UBV4		WNT16	TRUE	FALSE	FALSE	curated	FALSE	1.734
CPI-CS0003E8838	FZD7_LRP6_WNT16	complex:FZD7_LRP6	simple:Q9UBV4		WNT16	TRUE	FALSE	FALSE	curated	FALSE	1.734
CPI-CS066C7EA9C	FZD7_LRP5_WNT16	complex:FZD7_LRP5	simple:Q9UBV4		WNT16	TRUE	FALSE	FALSE	curated	FALSE	1.734
CPI-CS0A16E48B6	FZD6_LRP6_WNT16	complex:FZD6_LRP6	simple:Q9UBV4		WNT16	TRUE	FALSE	FALSE	curated	FALSE	1.734
CPI-CS0252398E9	FZD6_LRP5_WNT16	complex:FZD6_LRP5	simple:Q9UBV4		WNT16	TRUE	FALSE	FALSE	curated	FALSE	1.734
CPI-CS0711601F5	FZD1_LRP5_WNT10A	complex:FZD1_LRP5	simple:Q9GZT5		WNT10A	TRUE	FALSE	FALSE	curated	FALSE	1.734
CPI-CS0C4B40F75	FZD6_LRP5_WNT7A	complex:FZD6_LRP5	simple:O00755		WNT7A	TRUE	FALSE	FALSE	curated	FALSE	1.734
CPI-CS06703B08B	FZD5_LRP6_WNT7A	complex:FZD5_LRP6	simple:O00755		WNT7A	TRUE	FALSE	FALSE	curated	FALSE	1.734
CPI-CS035E6950E	FZD5_LRP5_WNT7A	complex:FZD5_LRP5	simple:O00755		WNT7A	TRUE	FALSE	FALSE	curated	FALSE	1.734
CPI-SS076D8415B	CCL3_IDE	simple:P10147	simple:P14735	CCL3	IDE	TRUE	FALSE	TRUE	IMEx,InnateDB-All,MINT	FALSE	1.734
CPI-SC0C8750C37	IFNW1_Type_I_IFNR	simple:P05000	complex:Type_I_IFNR	IFNW1		TRUE	FALSE	TRUE	curated	FALSE	1.734
CPI-SS00AD71822	CCK_CCKBR	simple:P06307	simple:P32239	CCK	CCKBR	TRUE	FALSE	TRUE	curated	FALSE	1.734
CPI-SS0830AF8E6	GAST_CCKBR	simple:P01350	simple:P32239	GAST	CCKBR	TRUE	FALSE	TRUE	curated	FALSE	1.734
CPI-SS03FA58286	TNF_VSIR	simple:P01375	simple:Q9H7M9	TNF	VSIR	TRUE	FALSE	TRUE	IMEx,IntAct	FALSE	1.734
CPI-SS0A42A3690	CCL4L2_VSIR	simple:Q8NHW4	simple:Q9H7M9	CCL4L2	VSIR	TRUE	FALSE	TRUE	IMEx,IntAct	FALSE	1.734
CPI-SC0EB9B5460	L1CAM_integrin_a9b1_complex	simple:P32004	complex:integrin_a9b1_complex	L1CAM		FALSE	FALSE	FALSE	curated	TRUE	1.734
CPI-SS0C1BD22BC	SPP1_PTGER4	simple:P10451	simple:P35408	SPP1	PTGER4	TRUE	FALSE	TRUE	IMEx,MINT	FALSE	1.734
CPI-SS01A29DD97	GCG_IDE	simple:P01275	simple:P14735	GCG	IDE	TRUE	FALSE	TRUE	IMEx	FALSE	1.734
CPI-SS014C07723	TYROBP_CD44	simple:O43914	simple:P16070	TYROBP	CD44	FALSE	FALSE	TRUE	curated	FALSE	1.734
CPI-SC0C4FD0754	PLAUR_integrin_aVb3_complex	simple:Q03405	complex:integrin_aVb3_complex	PLAUR		TRUE	TRUE	FALSE	curated	TRUE	1.734
CPI-SC021D4420C	TNC_integrin_aVb3_complex	simple:P24821	complex:integrin_aVb3_complex	TNC		TRUE	FALSE	FALSE	curated	TRUE	1.734
CPI-SC0A6D5D2B1	MMP2_integrin_aVb3_complex	simple:P08253	complex:integrin_aVb3_complex	MMP2		TRUE	FALSE	FALSE	curated	TRUE	1.734
CPI-SC0D3D23FAA	IGF1_integrin_aVb3_complex	simple:P05019	complex:integrin_aVb3_complex	IGF1		TRUE	FALSE	FALSE	curated	TRUE	1.734
CPI-SC060FE7871	VWF_integrin_aVb3_complex	simple:P04275	complex:integrin_aVb3_complex	VWF		TRUE	FALSE	FALSE	curated	TRUE	1.734
CPI-SC0F0AC498A	THY1_integrin_aVb3_complex	simple:P04216	complex:integrin_aVb3_complex	THY1		FALSE	FALSE	FALSE	curated	TRUE	1.734
CPI-SC0FB36427B	FGF1_integrin_aVb3_complex	simple:P05230	complex:integrin_aVb3_complex	FGF1		TRUE	FALSE	FALSE	curated	TRUE	1.734
CPI-SC0F72E9E4E	FGF2_integrin_aVb3_complex	simple:P09038	complex:integrin_aVb3_complex	FGF2		TRUE	FALSE	FALSE	curated	TRUE	1.734
CPI-SC042AD06C6	OMD_integrin_aVb3_complex	simple:Q99983	complex:integrin_aVb3_complex	OMD		TRUE	FALSE	FALSE	curated	TRUE	1.734
CPI-SS06908C6CC	INS_IDE	simple:P01308	simple:P14735	INS	IDE	TRUE	FALSE	TRUE	I2D,IMEx	FALSE	1.734
CPI-SS0FC2B68F1	IAPP_IDE	simple:P10997	simple:P14735	IAPP	IDE	TRUE	FALSE	TRUE	IMEx	FALSE	1.734
CPI-SS093E05DD4	NTF3_NTRK2	simple:P20783	simple:Q16620	NTF3	NTRK2	TRUE	FALSE	TRUE	curated	FALSE	1.734
CPI-CS072C12EF4	5alphaDihydroprogesterone_byDHRS9_PGR	complex:5alphaDihydroprogesterone_byDHRS9	simple:P06401		PGR	TRUE	FALSE	FALSE	curated	FALSE	1.734
CPI-CS016CDFE07	5SHpETE_byALOX5_OXER1	complex:5SHpETE_byALOX5	simple:Q8TDS5		OXER1	TRUE	FALSE	TRUE	curated	FALSE	1.734
CPI-SS07EC65CED	CCL7_ACKR1	simple:P80098	simple:Q16570	CCL7	ACKR1	TRUE	FALSE	TRUE	I2D	FALSE	1.734
CPI-SS008700E67	CCL8_ACKR1	simple:P80075	simple:Q16570	CCL8	ACKR1	TRUE	FALSE	TRUE	I2D	FALSE	1.734
CPI-SS03821C2C6	PF4_ACKR1	simple:P02776	simple:Q16570	PF4	ACKR1	TRUE	FALSE	TRUE	I2D,InnateDB	FALSE	1.734
CPI-SS05B7D3407	CCL5_ACKR1	simple:P13501	simple:Q16570	CCL5	ACKR1	TRUE	FALSE	TRUE	curated	FALSE	1.734
CPI-SS052B38F1C	CCL22_CCR4	simple:O00626	simple:P51679	CCL22	CCR4	TRUE	FALSE	TRUE	curated	FALSE	1.734
CPI-SS0EA05941A	CCL5_CCR4	simple:P13501	simple:P51679	CCL5	CCR4	TRUE	FALSE	TRUE	curated	FALSE	1.734
CPI-SS00AEC3818	CCL19_ACKR4	simple:Q99731	simple:Q9NPB9	CCL19	ACKR4	TRUE	FALSE	TRUE	curated	FALSE	1.734
CPI-SS083B5EBAB	CXCL13_ACKR4	simple:O43927	simple:Q9NPB9	CXCL13	ACKR4	TRUE	FALSE	TRUE	curated	FALSE	1.734
CPI-SS0CCD89E02	CCL25_ACKR4	simple:O15444	simple:Q9NPB9	CCL25	ACKR4	TRUE	FALSE	TRUE	curated	FALSE	1.734
CPI-SS0CB2E8B21	CCL11_ACKR4	simple:P51671	simple:Q9NPB9	CCL11	ACKR4	TRUE	FALSE	TRUE	I2D	FALSE	1.734
CPI-SS0F3BF2B34	CCL5_ACKR4	simple:P13501	simple:Q9NPB9	CCL5	ACKR4	TRUE	FALSE	TRUE	I2D	FALSE	1.734
CPI-SS086615F9B	CSF1_CELSR3	simple:P09603	simple:Q9NYQ7	CSF1	CELSR3	TRUE	FALSE	TRUE	I2D	FALSE	1.734
CPI-SS0E292C126	KLRB1_CLEC2D	simple:Q12918	simple:Q9UHP7	KLRB1	CLEC2D	FALSE	TRUE	TRUE	curated	FALSE	1.734
CPI-SS06E42DB13	ADIPOQ_CLEC2D	simple:Q15848	simple:Q9UHP7	ADIPOQ	CLEC2D	TRUE	FALSE	TRUE	IMEx,IntAct	FALSE	1.734
CPI-SS0A9E884E0	CD200_CD200R1	simple:P41217	simple:Q8TD46	CD200	CD200R1	TRUE	FALSE	TRUE	curated	FALSE	1.734
CPI-SS04A8E4200	ADIPOQ_CD200R1	simple:Q15848	simple:Q8TD46	ADIPOQ	CD200R1	TRUE	FALSE	TRUE	IMEx,IntAct	FALSE	1.734
CPI-SS088C1035B	NTF4_NTRK2	simple:P34130	simple:Q16620	NTF4	NTRK2	TRUE	FALSE	TRUE	curated	FALSE	1.734
CPI-SC0A5BCC92E	FCER2_integrin_aVb3_complex	simple:P06734	complex:integrin_aVb3_complex	FCER2		TRUE	TRUE	FALSE	curated	TRUE	1.734
CPI-SS0A7B487D4	KLRG2_WNT11	simple:A4D1S0	simple:O96014	KLRG2	WNT11	TRUE	TRUE	FALSE	InnateDB-All	FALSE	1.734
CPI-SC0FCA446B5	L1CAM_integrin_aVb3_complex	simple:P32004	complex:integrin_aVb3_complex	L1CAM		FALSE	FALSE	FALSE	curated	TRUE	1.734
CPI-SC045FE8A01	VTN_integrin_aVb3_complex	simple:P04004	complex:integrin_aVb3_complex	VTN		TRUE	FALSE	FALSE	curated	TRUE	1.734
CPI-CS019C00E02	Androsterone_byHSD17B6_NR1H4	complex:Androsterone_byHSD17B6	simple:Q96RI1		NR1H4	TRUE	FALSE	TRUE	curated	FALSE	1.734
CPI-CS01C347639	22Hydroxycholesterol_byCYP3A4_NR1H4	complex:22Hydroxycholesterol_byCYP3A4	simple:Q96RI1		NR1H4	TRUE	FALSE	TRUE	curated	FALSE	1.734
CPI-CS08D535BCF	22Hydroxycholesterol_byCYP11A1_NR1H4	complex:22Hydroxycholesterol_byCYP11A1	simple:Q96RI1		NR1H4	TRUE	FALSE	TRUE	curated	FALSE	1.734
CPI-CS087E1C654	LipoxinA4_byALOX5_CYSLTR1	complex:LipoxinA4_byALOX5	simple:Q9Y271		CYSLTR1	TRUE	FALSE	TRUE	curated	FALSE	1.734
CPI-CS0C1CAC8F7	LipoxinA4_byALOX12_CYSLTR1	complex:LipoxinA4_byALOX12	simple:Q9Y271		CYSLTR1	TRUE	FALSE	TRUE	curated	FALSE	1.734
CPI-CS0C89AD6A7	LeukotrieneE4_byDPEP3_CYSLTR1	complex:LeukotrieneE4_byDPEP3	simple:Q9Y271		CYSLTR1	TRUE	FALSE	TRUE	curated	FALSE	1.734
CPI-CS048E474A5	LeukotrieneE4_byDPEP2_CYSLTR1	complex:LeukotrieneE4_byDPEP2	simple:Q9Y271		CYSLTR1	TRUE	FALSE	TRUE	curated	FALSE	1.734
CPI-CS0150916A7	LeukotrieneE4_byDPEP1_CYSLTR1	complex:LeukotrieneE4_byDPEP1	simple:Q9Y271		CYSLTR1	TRUE	FALSE	TRUE	curated	FALSE	1.734
CPI-SS0F8463C75	FGF19_NR1H4	simple:O95750	simple:Q96RI1	FGF19	NR1H4	TRUE	FALSE	TRUE	InnateDB-All	FALSE	1.734
CPI-CS0C4ABE334	LeukotrieneD4_byGGT1_CYSLTR1	complex:LeukotrieneD4_byGGT1	simple:Q9Y271		CYSLTR1	TRUE	FALSE	TRUE	curated	FALSE	1.734
CPI-CS0A0F970F5	LeukotrieneD4_byGGT1_CYSLTR2	complex:LeukotrieneD4_byGGT1	simple:Q9NS75		CYSLTR2	TRUE	FALSE	TRUE	curated	FALSE	1.734
CPI-CS01FC3CF4D	LeukotrieneC4_byLTC4S_CYSLTR2	complex:LeukotrieneC4_byLTC4S	simple:Q9NS75		CYSLTR2	TRUE	FALSE	TRUE	curated	FALSE	1.734
CPI-CS0957C3253	LeukotrieneD4_byGGT1_GPR17	complex:LeukotrieneD4_byGGT1	simple:Q13304		GPR17	TRUE	FALSE	TRUE	curated	FALSE	1.734
CPI-CS00DCACEEE	LeukotrieneC4_byLTC4S_GPR17	complex:LeukotrieneC4_byLTC4S	simple:Q13304		GPR17	TRUE	FALSE	TRUE	curated	FALSE	1.734
CPI-CS0AFE4D0CB	LeukotrieneB4_byLTA4H_GPR17	complex:LeukotrieneB4_byLTA4H	simple:Q13304		GPR17	TRUE	FALSE	TRUE	curated	FALSE	1.734
CPI-CS0F5B070C5	LeukotrieneB4_byLTA4H_LTB4R2	complex:LeukotrieneB4_byLTA4H	simple:Q9NPC1		LTB4R2	TRUE	FALSE	TRUE	curated	FALSE	1.734
CPI-CS04A56D5BE	12oxoLeukotrieneB4_byPTGR1_LTB4R2	complex:12oxoLeukotrieneB4_byPTGR1	simple:Q9NPC1		LTB4R2	TRUE	FALSE	TRUE	curated	FALSE	1.734
CPI-CS047D9C0D7	LeukotrieneB4_byLTA4H_LTB4R	complex:LeukotrieneB4_byLTA4H	simple:Q15722		LTB4R	TRUE	FALSE	TRUE	curated	FALSE	1.734
CPI-CS0891F5216	LeukotrieneC4_byLTC4S_CYSLTR1	complex:LeukotrieneC4_byLTC4S	simple:Q9Y271		CYSLTR1	TRUE	FALSE	TRUE	curated	FALSE	1.734
CPI-CS03629A52A	2arachidonoylglycerol_byDAGLA_CNR1	complex:2arachidonoylglycerol_byDAGLA	simple:P21554		CNR1	TRUE	FALSE	TRUE	curated	FALSE	1.734
CPI-CS007D418BE	2arachidonoylglycerol_byDAGLB_CNR1	complex:2arachidonoylglycerol_byDAGLB	simple:P21554		CNR1	TRUE	FALSE	TRUE	curated	FALSE	1.734
CPI-CS0C6F86DF5	2arachidonoylglycerol_byDAGLA_CNR2	complex:2arachidonoylglycerol_byDAGLA	simple:P34972		CNR2	TRUE	FALSE	TRUE	curated	FALSE	1.734
CPI-SC0AA4C3895	F2_integrin_aVb3_complex	simple:P00734	complex:integrin_aVb3_complex	F2		TRUE	FALSE	FALSE	curated	TRUE	1.734
CPI-SC07763D025	LAMC1_integrin_aVb3_complex	simple:P11047	complex:integrin_aVb3_complex	LAMC1		TRUE	FALSE	FALSE	curated	TRUE	1.734
CPI-SC06D7BD0F6	FN1_integrin_aVb3_complex	simple:P02751	complex:integrin_aVb3_complex	FN1		TRUE	FALSE	FALSE	curated	TRUE	1.734
CPI-SC03E67206C	SPP1_integrin_aVb3_complex	simple:P10451	complex:integrin_aVb3_complex	SPP1		TRUE	FALSE	FALSE	curated	TRUE	1.734
CPI-SS0CF0E4DE9	CCL2_CCR2	simple:P13500	simple:P41597	CCL2	CCR2	TRUE	FALSE	TRUE	curated	FALSE	1.734
CPI-SS093922D5A	CCL16_CCR2	simple:O15467	simple:P41597	CCL16	CCR2	TRUE	FALSE	TRUE	curated	FALSE	1.734
CPI-CS0B6CBE509	Histamine_byHDC_HRH4	complex:Histamine_byHDC	simple:Q9H3N8		HRH4	TRUE	FALSE	TRUE	curated	FALSE	1.734
CPI-SS04587A7C5	CCL16_HRH4	simple:O15467	simple:Q9H3N8	CCL16	HRH4	TRUE	FALSE	TRUE	curated	FALSE	1.734
CPI-SS0817CE2B3	CCL3L1_CCR1	simple:P16619	simple:P32246	CCL3L1	CCR1	TRUE	FALSE	TRUE	I2D,InnateDB-All	FALSE	1.734
CPI-SS0817CE2B3	CCL3L3_CCR1	simple:P16619	simple:P32246	CCL3L3	CCR1	TRUE	FALSE	TRUE	I2D,InnateDB-All	FALSE	1.734
CPI-SS0E1735D13	CCL3L1_CCR1	simple:CCL3L1	simple:P32246	CCL3L1	CCR1	TRUE	FALSE	TRUE	curated	FALSE	1.734
CPI-SS0A021DB6E	CCL5_CCR1	simple:P13501	simple:P32246	CCL5	CCR1	TRUE	FALSE	TRUE	curated	FALSE	1.734
CPI-SS08DA48A5A	CCL3_CCR1	simple:P10147	simple:P32246	CCL3	CCR1	TRUE	FALSE	TRUE	curated	FALSE	1.734
CPI-SS0348B76E5	CCL16_CCR1	simple:O15467	simple:P32246	CCL16	CCR1	TRUE	FALSE	TRUE	curated	FALSE	1.734
CPI-SS0B01D306C	CCL5_CCR5	simple:P13501	simple:P51681	CCL5	CCR5	TRUE	FALSE	TRUE	curated	FALSE	1.734
CPI-SS0C090A257	CCL3_CCR5	simple:P10147	simple:P51681	CCL3	CCR5	TRUE	FALSE	TRUE	curated	FALSE	1.734
CPI-SS0D1D95883	CCL4_CCR5	simple:P13236	simple:P51681	CCL4	CCR5	TRUE	FALSE	TRUE	curated	FALSE	1.734
CPI-SS05BA6D9C3	CCL4_CNR2	simple:P13236	simple:P34972	CCL4	CNR2	TRUE	FALSE	TRUE	IMEx,IntAct	FALSE	1.734
CPI-CS030959ED1	2arachidonoylglycerol_byDAGLB_CNR2	complex:2arachidonoylglycerol_byDAGLB	simple:P34972		CNR2	TRUE	FALSE	TRUE	curated	FALSE	1.734
CPI-SC02EA03F82	THBS1_integrin_aVb3_complex	simple:P07996	complex:integrin_aVb3_complex	THBS1		FALSE	FALSE	FALSE	curated	TRUE	1.734
CPI-CS0003C70E9	FZD10_LRP5_WNT11	complex:FZD10_LRP5	simple:O96014		WNT11	TRUE	FALSE	FALSE	curated	FALSE	1.734
CPI-CS0E9CB1664	FZD10_LRP6_WNT11	complex:FZD10_LRP6	simple:O96014		WNT11	TRUE	FALSE	FALSE	curated	FALSE	1.734
CPI-CS0481C1F9A	FZD1_LRP5_WNT11	complex:FZD1_LRP5	simple:O96014		WNT11	TRUE	FALSE	FALSE	curated	FALSE	1.734
CPI-CS0B7C50AF8	FZD4_LRP5_WNT3A	complex:FZD4_LRP5	simple:P56704		WNT3A	TRUE	FALSE	FALSE	curated	FALSE	1.734
CPI-CS0C5CBB4DA	FZD3_LRP6_WNT3A	complex:FZD3_LRP6	simple:P56704		WNT3A	TRUE	FALSE	FALSE	curated	FALSE	1.734
CPI-CS04185CD17	FZD3_LRP5_WNT3A	complex:FZD3_LRP5	simple:P56704		WNT3A	TRUE	FALSE	FALSE	curated	FALSE	1.734
CPI-CS0A038267C	FZD2_LRP6_WNT3A	complex:FZD2_LRP6	simple:P56704		WNT3A	TRUE	FALSE	FALSE	curated	FALSE	1.734
CPI-CS087B1A2AD	FZD2_LRP5_WNT3A	complex:FZD2_LRP5	simple:P56704		WNT3A	TRUE	FALSE	FALSE	curated	FALSE	1.734
CPI-CS03744A892	FZD1_LRP6_WNT3A	complex:FZD1_LRP6	simple:P56704		WNT3A	TRUE	FALSE	FALSE	curated	FALSE	1.734
CPI-CS08C5D4CC5	FZD1_LRP5_WNT3A	complex:FZD1_LRP5	simple:P56704		WNT3A	TRUE	FALSE	FALSE	curated	FALSE	1.734
CPI-CS0C7005FD1	FZD10_LRP6_WNT3A	complex:FZD10_LRP6	simple:P56704		WNT3A	TRUE	FALSE	FALSE	curated	FALSE	1.734
CPI-CS07E36B000	FZD4_LRP6_WNT3A	complex:FZD4_LRP6	simple:P56704		WNT3A	TRUE	FALSE	FALSE	curated	FALSE	1.734
CPI-CS02B0C68A5	FZD10_LRP5_WNT3A	complex:FZD10_LRP5	simple:P56704		WNT3A	TRUE	FALSE	FALSE	curated	FALSE	1.734
CPI-SS0C45A2762	CER1_WNT3	simple:O95813	simple:P56703	CER1	WNT3	TRUE	FALSE	FALSE	curated	FALSE	1.734
CPI-CS0CD275AB1	FZD9_LRP6_WNT3	complex:FZD9_LRP6	simple:P56703		WNT3	TRUE	FALSE	FALSE	curated	FALSE	1.734
CPI-CS0F1D971DE	FZD9_LRP5_WNT3	complex:FZD9_LRP5	simple:P56703		WNT3	TRUE	FALSE	FALSE	curated	FALSE	1.734
CPI-CS04B8D01CF	FZD8_LRP6_WNT3	complex:FZD8_LRP6	simple:P56703		WNT3	TRUE	FALSE	FALSE	curated	FALSE	1.734
CPI-CS08B0C4086	FZD8_LRP5_WNT3	complex:FZD8_LRP5	simple:P56703		WNT3	TRUE	FALSE	FALSE	curated	FALSE	1.734
CPI-CS086CDC104	FZD7_LRP6_WNT3	complex:FZD7_LRP6	simple:P56703		WNT3	TRUE	FALSE	FALSE	curated	FALSE	1.734
CPI-CS0F8EF2F56	FZD7_LRP5_WNT3	complex:FZD7_LRP5	simple:P56703		WNT3	TRUE	FALSE	FALSE	curated	FALSE	1.734
CPI-CS0A2518705	FZD6_LRP6_WNT3	complex:FZD6_LRP6	simple:P56703		WNT3	TRUE	FALSE	FALSE	curated	FALSE	1.734
CPI-CS0DC43F5B8	FDZ8_RYK_WNT3	complex:FDZ8_RYK	simple:P56703		WNT3	TRUE	TRUE	FALSE	curated	FALSE	1.734
CPI-CS0A15628EE	FZD5_LRP5_WNT3A	complex:FZD5_LRP5	simple:P56704		WNT3A	TRUE	FALSE	FALSE	curated	FALSE	1.734
CPI-CS0557988CE	FZD5_LRP6_WNT3A	complex:FZD5_LRP6	simple:P56704		WNT3A	TRUE	FALSE	FALSE	curated	FALSE	1.734
CPI-CS053132A17	FZD6_LRP5_WNT3A	complex:FZD6_LRP5	simple:P56704		WNT3A	TRUE	FALSE	FALSE	curated	FALSE	1.734
CPI-CS0F73F8631	FZD4_LRP6_WNT7A	complex:FZD4_LRP6	simple:O00755		WNT7A	TRUE	FALSE	FALSE	curated	FALSE	1.734
CPI-CS0864EE3DE	FZD4_LRP5_WNT7A	complex:FZD4_LRP5	simple:O00755		WNT7A	TRUE	FALSE	FALSE	curated	FALSE	1.734
CPI-CS02B24ACED	FZD3_LRP6_WNT7A	complex:FZD3_LRP6	simple:O00755		WNT7A	TRUE	FALSE	FALSE	curated	FALSE	1.734
CPI-CS0A94347F7	FZD3_LRP5_WNT7A	complex:FZD3_LRP5	simple:O00755		WNT7A	TRUE	FALSE	FALSE	curated	FALSE	1.734
CPI-CS0DB31673B	FZD2_LRP6_WNT7A	complex:FZD2_LRP6	simple:O00755		WNT7A	TRUE	FALSE	FALSE	curated	FALSE	1.734
CPI-CS0B5273C72	FZD2_LRP5_WNT7A	complex:FZD2_LRP5	simple:O00755		WNT7A	TRUE	FALSE	FALSE	curated	FALSE	1.734
CPI-CS07B775F8D	FZD1_LRP6_WNT7A	complex:FZD1_LRP6	simple:O00755		WNT7A	TRUE	FALSE	FALSE	curated	FALSE	1.734
CPI-CS0CD56A2CC	FZD1_LRP5_WNT7A	complex:FZD1_LRP5	simple:O00755		WNT7A	TRUE	FALSE	FALSE	curated	FALSE	1.734
CPI-CS05C98A8D6	FZD10_LRP6_WNT7A	complex:FZD10_LRP6	simple:O00755		WNT7A	TRUE	FALSE	FALSE	curated	FALSE	1.734
CPI-CS0A63FEF59	FZD10_LRP5_WNT7A	complex:FZD10_LRP5	simple:O00755		WNT7A	TRUE	FALSE	FALSE	curated	FALSE	1.734
CPI-CS0B440E124	FDZ8_RYK_WNT3A	complex:FDZ8_RYK	simple:P56704		WNT3A	TRUE	TRUE	FALSE	curated	FALSE	1.734
CPI-SS0E61D926D	CER1_WNT3A	simple:O95813	simple:P56704	CER1	WNT3A	TRUE	FALSE	FALSE	curated	FALSE	1.734
CPI-CS073016411	FZD9_LRP6_WNT3A	complex:FZD9_LRP6	simple:P56704		WNT3A	TRUE	FALSE	FALSE	curated	FALSE	1.734
CPI-CS041FF105F	FZD9_LRP5_WNT3A	complex:FZD9_LRP5	simple:P56704		WNT3A	TRUE	FALSE	FALSE	curated	FALSE	1.734
CPI-CS0873A3572	FZD8_LRP6_WNT3A	complex:FZD8_LRP6	simple:P56704		WNT3A	TRUE	FALSE	FALSE	curated	FALSE	1.734
CPI-CS02A1759A7	FZD8_LRP5_WNT3A	complex:FZD8_LRP5	simple:P56704		WNT3A	TRUE	FALSE	FALSE	curated	FALSE	1.734
CPI-CS0F6C6BD92	FZD7_LRP6_WNT3A	complex:FZD7_LRP6	simple:P56704		WNT3A	TRUE	FALSE	FALSE	curated	FALSE	1.734
CPI-CS04DDE3B6A	FZD7_LRP5_WNT3A	complex:FZD7_LRP5	simple:P56704		WNT3A	TRUE	FALSE	FALSE	curated	FALSE	1.734
CPI-CS00F608BF1	FZD6_LRP6_WNT3A	complex:FZD6_LRP6	simple:P56704		WNT3A	TRUE	FALSE	FALSE	curated	FALSE	1.734
CPI-CS044358A94	FZD6_LRP5_WNT3	complex:FZD6_LRP5	simple:P56703		WNT3	TRUE	FALSE	FALSE	curated	FALSE	1.734
CPI-CS0444041A5	FZD5_LRP6_WNT3	complex:FZD5_LRP6	simple:P56703		WNT3	TRUE	FALSE	FALSE	curated	FALSE	1.734
CPI-CS02B318AF4	FZD5_LRP5_WNT3	complex:FZD5_LRP5	simple:P56703		WNT3	TRUE	FALSE	FALSE	curated	FALSE	1.734
CPI-CS0349DDD33	FZD4_LRP6_WNT3	complex:FZD4_LRP6	simple:P56703		WNT3	TRUE	FALSE	FALSE	curated	FALSE	1.734
CPI-SS0FEC87269	KLRG2_TNFSF9	simple:A4D1S0	simple:P41273	KLRG2	TNFSF9	TRUE	TRUE	FALSE	InnateDB-All	FALSE	1.734
CPI-SS0F8288403	CER1_WNT11	simple:O95813	simple:O96014	CER1	WNT11	TRUE	FALSE	FALSE	curated	FALSE	1.734
CPI-CS09D722BE6	FZD9_LRP6_WNT11	complex:FZD9_LRP6	simple:O96014		WNT11	TRUE	FALSE	FALSE	curated	FALSE	1.734
CPI-CS0FE6AA4D0	FZD9_LRP5_WNT11	complex:FZD9_LRP5	simple:O96014		WNT11	TRUE	FALSE	FALSE	curated	FALSE	1.734
CPI-CS000A36A67	FZD8_LRP6_WNT11	complex:FZD8_LRP6	simple:O96014		WNT11	TRUE	FALSE	FALSE	curated	FALSE	1.734
CPI-CS03B3DCBA3	FZD8_LRP5_WNT11	complex:FZD8_LRP5	simple:O96014		WNT11	TRUE	FALSE	FALSE	curated	FALSE	1.734
CPI-CS04B8C1A44	FZD7_LRP6_WNT11	complex:FZD7_LRP6	simple:O96014		WNT11	TRUE	FALSE	FALSE	curated	FALSE	1.734
CPI-CS0507A53BC	FZD7_LRP5_WNT11	complex:FZD7_LRP5	simple:O96014		WNT11	TRUE	FALSE	FALSE	curated	FALSE	1.734
CPI-CS062754C53	FZD6_LRP6_WNT11	complex:FZD6_LRP6	simple:O96014		WNT11	TRUE	FALSE	FALSE	curated	FALSE	1.734
CPI-CS04C0033E6	FZD6_LRP5_WNT11	complex:FZD6_LRP5	simple:O96014		WNT11	TRUE	FALSE	FALSE	curated	FALSE	1.734
CPI-CS0AC9A92AD	FZD5_LRP6_WNT11	complex:FZD5_LRP6	simple:O96014		WNT11	TRUE	FALSE	FALSE	curated	FALSE	1.734
CPI-CS08A2EA5F7	FZD5_LRP5_WNT11	complex:FZD5_LRP5	simple:O96014		WNT11	TRUE	FALSE	FALSE	curated	FALSE	1.734
CPI-CS055AB879D	FZD4_LRP6_WNT11	complex:FZD4_LRP6	simple:O96014		WNT11	TRUE	FALSE	FALSE	curated	FALSE	1.734
CPI-CS03D573715	FZD4_LRP5_WNT11	complex:FZD4_LRP5	simple:O96014		WNT11	TRUE	FALSE	FALSE	curated	FALSE	1.734
CPI-CS00F8E8AC0	FZD3_LRP6_WNT11	complex:FZD3_LRP6	simple:O96014		WNT11	TRUE	FALSE	FALSE	curated	FALSE	1.734
CPI-CS02643715E	FZD3_LRP5_WNT11	complex:FZD3_LRP5	simple:O96014		WNT11	TRUE	FALSE	FALSE	curated	FALSE	1.734
CPI-CS031A2034E	FZD2_LRP6_WNT11	complex:FZD2_LRP6	simple:O96014		WNT11	TRUE	FALSE	FALSE	curated	FALSE	1.734
CPI-CS0372FC240	FZD2_LRP5_WNT11	complex:FZD2_LRP5	simple:O96014		WNT11	TRUE	FALSE	FALSE	curated	FALSE	1.734
CPI-CS0F29C6285	FZD1_LRP6_WNT11	complex:FZD1_LRP6	simple:O96014		WNT11	TRUE	FALSE	FALSE	curated	FALSE	1.734
CPI-SS028784FC6	HLA-DPA1_TNFSF9	simple:HLADPA1	simple:P41273	HLA-DPA1	TNFSF9	TRUE	TRUE	FALSE	InnateDB-All	FALSE	1.734
CPI-SC034D4CF73	COL11A2_integrin_a10b1_complex	simple:P13942	complex:integrin_a10b1_complex	COL11A2		TRUE	FALSE	FALSE	curated	TRUE	1.734
CPI-SS00A8596B5	PVR_TNFSF9	simple:P15151	simple:P41273	PVR	TNFSF9	TRUE	TRUE	FALSE	InnateDB-All	FALSE	1.734
CPI-CS0B031BE95	FZD10_LRP5_WNT5B	complex:FZD10_LRP5	simple:Q9H1J7		WNT5B	TRUE	FALSE	FALSE	curated	FALSE	1.734
CPI-CS08FF72B3A	FZD4_LRP5_WNT3	complex:FZD4_LRP5	simple:P56703		WNT3	TRUE	FALSE	FALSE	curated	FALSE	1.734
CPI-CS0BF2D6216	FZD3_LRP6_WNT3	complex:FZD3_LRP6	simple:P56703		WNT3	TRUE	FALSE	FALSE	curated	FALSE	1.734
CPI-CS0E6007E1E	FZD3_LRP5_WNT3	complex:FZD3_LRP5	simple:P56703		WNT3	TRUE	FALSE	FALSE	curated	FALSE	1.734
CPI-CS09572EF0C	FZD2_LRP6_WNT3	complex:FZD2_LRP6	simple:P56703		WNT3	TRUE	FALSE	FALSE	curated	FALSE	1.734
CPI-CS09C6CE302	FZD2_LRP5_WNT3	complex:FZD2_LRP5	simple:P56703		WNT3	TRUE	FALSE	FALSE	curated	FALSE	1.734
CPI-CS0113A05E1	FZD1_LRP6_WNT3	complex:FZD1_LRP6	simple:P56703		WNT3	TRUE	FALSE	FALSE	curated	FALSE	1.734
CPI-CS041DB789A	FZD1_LRP5_WNT3	complex:FZD1_LRP5	simple:P56703		WNT3	TRUE	FALSE	FALSE	curated	FALSE	1.734
CPI-CS0E310104C	FZD10_LRP6_WNT3	complex:FZD10_LRP6	simple:P56703		WNT3	TRUE	FALSE	FALSE	curated	FALSE	1.734
CPI-CS0D1E4E6C2	FZD10_LRP5_WNT3	complex:FZD10_LRP5	simple:P56703		WNT3	TRUE	FALSE	FALSE	curated	FALSE	1.734
CPI-SS069A70CE7	CER1_WNT5A	simple:O95813	simple:P41221	CER1	WNT5A	TRUE	FALSE	FALSE	curated	FALSE	1.734
CPI-CS0D1C88065	FZD9_LRP6_WNT5A	complex:FZD9_LRP6	simple:P41221		WNT5A	TRUE	FALSE	FALSE	curated	FALSE	1.734
CPI-CS008F67A0E	FZD9_LRP5_WNT5A	complex:FZD9_LRP5	simple:P41221		WNT5A	TRUE	FALSE	FALSE	curated	FALSE	1.734
CPI-CS0B3F661F1	FZD10_LRP6_WNT5A	complex:FZD10_LRP6	simple:P41221		WNT5A	TRUE	FALSE	FALSE	curated	FALSE	1.734
CPI-CS0A527731D	FZD10_LRP5_WNT5A	complex:FZD10_LRP5	simple:P41221		WNT5A	TRUE	FALSE	FALSE	curated	FALSE	1.734
CPI-SS0BBB4E185	SFRP5_WNT5B	simple:Q5T4F7	simple:Q9H1J7	SFRP5	WNT5B	TRUE	FALSE	FALSE	curated	FALSE	1.734
CPI-SS071F7D46C	CER1_WNT5B	simple:O95813	simple:Q9H1J7	CER1	WNT5B	TRUE	FALSE	FALSE	curated	FALSE	1.734
CPI-CS0F6EF74BE	FZD9_LRP6_WNT5B	complex:FZD9_LRP6	simple:Q9H1J7		WNT5B	TRUE	FALSE	FALSE	curated	FALSE	1.734
CPI-CS0782E09E8	FZD9_LRP5_WNT5B	complex:FZD9_LRP5	simple:Q9H1J7		WNT5B	TRUE	FALSE	FALSE	curated	FALSE	1.734
CPI-CS0B00A632D	FZD10_LRP6_WNT5B	complex:FZD10_LRP6	simple:Q9H1J7		WNT5B	TRUE	FALSE	FALSE	curated	FALSE	1.734
CPI-SS044DF8749	KLRG2_WNT5B	simple:A4D1S0	simple:Q9H1J7	KLRG2	WNT5B	TRUE	TRUE	FALSE	InnateDB-All	FALSE	1.734
CPI-SS02EBC1BB0	TNF_NOTCH1	simple:P01375	simple:P46531	TNF	NOTCH1	TRUE	FALSE	TRUE	I2D	FALSE	1.734
CPI-SC050CC3A3F	COL9A1_integrin_a10b1_complex	simple:P20849	complex:integrin_a10b1_complex	COL9A1		TRUE	FALSE	FALSE	curated	TRUE	1.734
CPI-SC0A210DC1F	COL9A2_integrin_a10b1_complex	simple:Q14055	complex:integrin_a10b1_complex	COL9A2		TRUE	FALSE	FALSE	curated	TRUE	1.734
CPI-CS05AB368CE	CD94:NKG2C_HLA-E	complex:CD94:NKG2C	simple:P13747		HLA-E	FALSE	TRUE	FALSE	curated	FALSE	1.734
CPI-CS0715DE78D	CD94:NKG2A_HLA-E	complex:CD94:NKG2A	simple:P13747		HLA-E	FALSE	TRUE	FALSE	curated	FALSE	1.734
CPI-CS0DBD5CD16	CD8_receptor_LCK	complex:CD8_receptor	simple:P06239		LCK	FALSE	TRUE	FALSE	curated	FALSE	1.734
CPI-SS0133239EA	ADCYAP1_ADCYAP1R1	simple:P18509	simple:P41586	ADCYAP1	ADCYAP1R1	TRUE	FALSE	TRUE	I2D,IMEx	FALSE	1.734
CPI-SS021F26C73	SCT_SCTR	simple:P09683	simple:P47872	SCT	SCTR	TRUE	FALSE	TRUE	curated	FALSE	1.734
CPI-SS0098B5107	ADCYAP1_SCTR	simple:P18509	simple:P47872	ADCYAP1	SCTR	TRUE	FALSE	TRUE	I2D,InnateDB-All	FALSE	1.734
CPI-SS0230EE330	NPPA_NPR2	simple:P01160	simple:P20594	NPPA	NPR2	TRUE	FALSE	TRUE	I2D,InnateDB-All	FALSE	1.734
CPI-SS04A7BCE8D	NPPA_NPR3	simple:P01160	simple:P17342	NPPA	NPR3	TRUE	FALSE	TRUE	I2D,InnateDB-All	FALSE	1.734
CPI-CS0023FA839	CD94:NKG2E_HLA-E	complex:CD94:NKG2E	simple:P13747		HLA-E	FALSE	TRUE	FALSE	curated	FALSE	1.734
CPI-SS0FEF2FF5D	PYY_NPY2R	simple:P10082	simple:P49146	PYY	NPY2R	TRUE	FALSE	TRUE	guidetopharmacology.org	FALSE	1.734
CPI-SS0C2000B56	PPY_NPY5R	simple:P01298	simple:Q15761	PPY	NPY5R	TRUE	FALSE	TRUE	guidetopharmacology.org	FALSE	1.734
CPI-SS0445D021B	PYY_NPY5R	simple:P10082	simple:Q15761	PYY	NPY5R	TRUE	FALSE	TRUE	I2D	FALSE	1.734
CPI-SS00C33AA55	GIP_GIPR	simple:P09681	simple:P48546	GIP	GIPR	TRUE	FALSE	TRUE	curated	FALSE	1.734
CPI-SS02CCE14A7	ADCYAP1_VIPR2	simple:P18509	simple:P41587	ADCYAP1	VIPR2	TRUE	FALSE	TRUE	curated	FALSE	1.734
CPI-SS05B60E59C	VIP_VIPR2	simple:P01282	simple:P41587	VIP	VIPR2	TRUE	FALSE	TRUE	curated	FALSE	1.734
CPI-SS0EC70F078	SCT_VIPR1	simple:P09683	simple:P32241	SCT	VIPR1	TRUE	FALSE	TRUE	I2D,InnateDB-All	FALSE	1.734
CPI-SS003AFD9BA	GHRH_VIPR1	simple:P01286	simple:P32241	GHRH	VIPR1	TRUE	FALSE	TRUE	guidetopharmacology.org	FALSE	1.734
CPI-SS062DED513	ADCYAP1_VIPR1	simple:P18509	simple:P32241	ADCYAP1	VIPR1	TRUE	FALSE	TRUE	I2D	FALSE	1.734
CPI-SS0A9F17199	PYY_NPY1R	simple:P10082	simple:P25929	PYY	NPY1R	TRUE	FALSE	TRUE	guidetopharmacology.org	FALSE	1.734
CPI-CS0F5F74D37	CNTF_1R_CNTF	complex:CNTF_1R	simple:P26441		CNTF	TRUE	TRUE	FALSE	curated	FALSE	1.734
CPI-SS0D795AC00	EGFR_CNTF	simple:P00533	simple:P26441	EGFR	CNTF	TRUE	TRUE	FALSE	InnateDB-All	FALSE	1.734
CPI-CS04EC47889	CNTF_1R_CLCF1	complex:CNTF_1R	simple:Q9UBD9		CLCF1	TRUE	TRUE	FALSE	curated	FALSE	1.734
CPI-SC0943ECD6E	ICAM2_integrin_aLb2_complex	simple:P13598	complex:integrin_aLb2_complex	ICAM2		FALSE	FALSE	FALSE	curated	TRUE	1.734
CPI-SC00035437A	ICAM1_integrin_aLb2_complex	simple:P05362	complex:integrin_aLb2_complex	ICAM1		FALSE	TRUE	FALSE	curated	TRUE	1.734
CPI-SS0E9A581F8	ICAM1_ITGAL	simple:P05362	simple:P20701	ICAM1	ITGAL	FALSE	TRUE	TRUE	curated	FALSE	1.734
CPI-SS09C4FCB90	ICAM1_SPN	simple:P05362	simple:P16150	ICAM1	SPN	FALSE	TRUE	FALSE	curated	FALSE	1.734
CPI-SS09648FAA9	TNFRSF13C_TNFSF13B	simple:Q96RJ3	simple:Q9Y275	TNFRSF13C	TNFSF13B	TRUE	TRUE	FALSE	curated	FALSE	1.734
CPI-SS0E2863F09	TNFRSF17_TNFSF13B	simple:Q02223	simple:Q9Y275	TNFRSF17	TNFSF13B	TRUE	TRUE	FALSE	curated	FALSE	1.734
CPI-SS0F00D756A	CD40_TNFSF13B	simple:P25942	simple:Q9Y275	CD40	TNFSF13B	TRUE	TRUE	FALSE	I2D,InnateDB	FALSE	1.734
CPI-SS03C51D352	TNFRSF13B_TNFSF13B	simple:O14836	simple:Q9Y275	TNFRSF13B	TNFSF13B	TRUE	TRUE	FALSE	curated	FALSE	1.734
CPI-SS03098AC28	ERBB4_HBEGF	simple:Q15303	simple:Q99075	ERBB4	HBEGF	TRUE	TRUE	TRUE	curated	FALSE	1.734
CPI-SS0E6E8A727	NTRK1_COPA	simple:P04629	simple:P53621	NTRK1	COPA	TRUE	TRUE	FALSE	InnateDB-All	FALSE	1.734
CPI-SS06BC4D123	ERBB3_BTC	simple:P21860	simple:P35070	ERBB3	BTC	TRUE	TRUE	FALSE	curated	FALSE	1.734
CPI-SS0A19E9C34	EGFR_BTC	simple:P00533	simple:P35070	EGFR	BTC	TRUE	TRUE	FALSE	curated	FALSE	1.734
CPI-SS054D158CC	NTRK1_GRN	simple:P04629	simple:P28799	NTRK1	GRN	TRUE	TRUE	FALSE	InnateDB-All	FALSE	1.734
CPI-SS0D4C221B8	ICAM1_AREG	simple:P05362	simple:P15514	ICAM1	AREG	TRUE	TRUE	FALSE	InnateDB-All	FALSE	1.734
CPI-SS0481D83A4	EGFR_AREG	simple:P00533	simple:P15514	EGFR	AREG	TRUE	TRUE	FALSE	curated	FALSE	1.734
CPI-SS0E25CE362	EGFR_TGFA	simple:P00533	simple:P01135	EGFR	TGFA	TRUE	TRUE	FALSE	curated	FALSE	1.734
CPI-SS0F4D30D5A	EGFR_EGF	simple:P00533	simple:P01133	EGFR	EGF	TRUE	TRUE	FALSE	curated	FALSE	1.734
CPI-SS00A953C3A	EGF_NRG1	simple:P01133	simple:Q02297	EGF	NRG1	TRUE	FALSE	TRUE	I2D	FALSE	1.734
CPI-SS03969CE88	ESR2_CLCF1	simple:Q92731	simple:Q9UBD9	ESR2	CLCF1	TRUE	TRUE	FALSE	IMEx,IntAct,MatrixDB	FALSE	1.734
CPI-SS0C8A09915	VIP_VIPR1	simple:P01282	simple:P32241	VIP	VIPR1	TRUE	FALSE	TRUE	curated	FALSE	1.734
CPI-SC09DC9200A	ICAM3_integrin_aLb2_complex	simple:P32942	complex:integrin_aLb2_complex	ICAM3		FALSE	FALSE	FALSE	curated	TRUE	1.734
CPI-SS00399ED03	AVP_AVPR1A	simple:P01185	simple:P37288	AVP	AVPR1A	TRUE	FALSE	TRUE	curated	FALSE	1.734
CPI-SS0747FCACD	CXCL11_ACKR3	simple:O14625	simple:P25106	CXCL11	ACKR3	TRUE	FALSE	TRUE	curated	FALSE	1.734
CPI-CS0FF6E7611	Histamine_byHDC_HRH1	complex:Histamine_byHDC	simple:P35367		HRH1	TRUE	FALSE	TRUE	curated	FALSE	1.734
CPI-CS045AC7D7C	Histamine_byHDC_HRH2	complex:Histamine_byHDC	simple:P25021		HRH2	TRUE	FALSE	TRUE	curated	FALSE	1.734
CPI-SS0D377BBBF	ADCYAP1_DPP4	simple:P18509	simple:P27487	ADCYAP1	DPP4	TRUE	FALSE	TRUE	InnateDB-All,MINT	FALSE	1.734
CPI-SS0FAE7ABEF	PYY_DPP4	simple:P10082	simple:P27487	PYY	DPP4	TRUE	FALSE	TRUE	InnateDB-All,MINT	FALSE	1.734
CPI-SS018B35889	GIP_DPP4	simple:P09681	simple:P27487	GIP	DPP4	TRUE	FALSE	TRUE	InnateDB-All,MINT	FALSE	1.734
CPI-SS0FDAB7BA8	CXCL10_DPP4	simple:P02778	simple:P27487	CXCL10	DPP4	TRUE	FALSE	TRUE	curated	FALSE	1.734
CPI-SS0F9BBC31B	VIP_DPP4	simple:P01282	simple:P27487	VIP	DPP4	TRUE	FALSE	TRUE	InnateDB-All,MINT	FALSE	1.734
CPI-SS0CC738ABC	CXCL11_DPP4	simple:O14625	simple:P27487	CXCL11	DPP4	TRUE	FALSE	TRUE	curated	FALSE	1.734
CPI-CS0D98D69FC	Histamine_byHDC_HRH3	complex:Histamine_byHDC	simple:Q9Y5N1		HRH3	TRUE	FALSE	TRUE	curated	FALSE	1.734
CPI-SS0AEC33FF1	CCL22_DPP4	simple:O00626	simple:P27487	CCL22	DPP4	TRUE	FALSE	TRUE	curated	FALSE	1.734
CPI-SS04641FE5F	CCL3L1_DPP4	simple:P16619	simple:P27487	CCL3L1	DPP4	TRUE	FALSE	TRUE	I2D	FALSE	1.734
CPI-SS04641FE5F	CCL3L3_DPP4	simple:P16619	simple:P27487	CCL3L3	DPP4	TRUE	FALSE	TRUE	I2D	FALSE	1.734
CPI-CS09246B3A5	BetaKlotho_FGFR4_FGF21	complex:BetaKlotho_FGFR4	simple:Q9NSA1		FGF21	TRUE	FALSE	FALSE	curated	FALSE	1.734
CPI-CS0CB8E6064	BetaKlotho_FGFR4_FGF19	complex:BetaKlotho_FGFR4	simple:O95750		FGF19	TRUE	FALSE	FALSE	curated	FALSE	1.734
CPI-CS037C1C02B	BCR_CD45_CD22_LGALS9	complex:BCR_CD45_CD22	simple:O00182		LGALS9	TRUE	TRUE	FALSE	curated	FALSE	1.734
CPI-SC0202406F0	TGFB3_integrin_aVb8_complex	simple:P10600	complex:integrin_aVb8_complex	TGFB3		TRUE	FALSE	FALSE	curated	TRUE	1.734
CPI-SS08805BBC2	INSL3_RXFP1	simple:P51460	simple:Q9HBX9	INSL3	RXFP1	TRUE	FALSE	TRUE	guidetopharmacology.org	FALSE	1.734
CPI-SS045EC4F7D	RLN2_RXFP1	simple:P04090	simple:Q9HBX9	RLN2	RXFP1	TRUE	FALSE	TRUE	curated	FALSE	1.734
CPI-SS006FB5198	GCG_DPP4	simple:P01275	simple:P27487	GCG	DPP4	TRUE	FALSE	TRUE	InnateDB-All,MINT	FALSE	1.734
CPI-SS0BE3D537D	CDH7_CDH7	simple:Q9ULB5	simple:Q9ULB5	CDH7	CDH7	FALSE	FALSE	FALSE	curated	FALSE	1.734
CPI-SS056993231	GCG_GCGR	simple:P01275	simple:P47871	GCG	GCGR	TRUE	FALSE	TRUE	curated	FALSE	1.734
CPI-SS0323A2952	INS_LILRB2	simple:P01308	simple:Q8N423	INS	LILRB2	TRUE	FALSE	TRUE	IMEx,IntAct	FALSE	1.734
CPI-SS09185EA8F	CXCL3_CXCR2	simple:P19876	simple:P25025	CXCL3	CXCR2	TRUE	FALSE	TRUE	curated	FALSE	1.734
CPI-SS0C491A3C1	PPBP_CXCR2	simple:P02775	simple:P25025	PPBP	CXCR2	TRUE	FALSE	TRUE	curated	FALSE	1.734
CPI-SS0F562FEA5	CXCL2_CXCR2	simple:P19875	simple:P25025	CXCL2	CXCR2	TRUE	FALSE	TRUE	curated	FALSE	1.734
CPI-SS0315F51DD	CXCL8_CXCR2	simple:P10145	simple:P25025	CXCL8	CXCR2	TRUE	FALSE	TRUE	curated	FALSE	1.734
CPI-SS08102DC9E	CXCL1_CXCR2	simple:P09341	simple:P25025	CXCL1	CXCR2	TRUE	FALSE	TRUE	curated	FALSE	1.734
CPI-SS0EFE0B07A	CXCL12_CXCR3	simple:P48061	simple:P49682	CXCL12	CXCR3	TRUE	FALSE	TRUE	guidetopharmacology.org	FALSE	1.734
CPI-SS080683E15	CXCL10_CXCR3	simple:P02778	simple:P49682	CXCL10	CXCR3	TRUE	FALSE	TRUE	curated	FALSE	1.734
CPI-SS09FAC4977	CXCL11_CXCR3	simple:O14625	simple:P49682	CXCL11	CXCR3	TRUE	FALSE	TRUE	curated	FALSE	1.734
CPI-SS01A6823FA	PF4_CXCR3	simple:P02776	simple:P49682	PF4	CXCR3	TRUE	FALSE	TRUE	curated	FALSE	1.734
CPI-SS0C2437E0D	CXCL13_CXCR5	simple:O43927	simple:P32302	CXCL13	CXCR5	TRUE	FALSE	TRUE	curated	FALSE	1.734
CPI-SS039863E62	CCL25_CCR9	simple:O15444	simple:P51686	CCL25	CCR9	TRUE	FALSE	TRUE	curated	FALSE	1.734
CPI-SS06C0074BD	CCL21_CCR7	simple:O00585	simple:P32248	CCL21	CCR7	TRUE	FALSE	TRUE	curated	FALSE	1.734
CPI-SS05E4B1EBC	INS_INSR	simple:P01308	simple:P06213	INS	INSR	TRUE	FALSE	TRUE	curated	FALSE	1.734
CPI-SS05CE87F88	HLA-G_LILRB1	simple:P17693	simple:Q8NHL6	HLA-G	LILRB1	TRUE	TRUE	TRUE	curated	FALSE	1.734
CPI-SS00150FB64	HLA-F_LILRB1	simple:P30511	simple:Q8NHL6	HLA-F	LILRB1	TRUE	FALSE	TRUE	curated	FALSE	1.734
CPI-SS0EF2E7F3B	INS_LILRB1	simple:P01308	simple:Q8NHL6	INS	LILRB1	TRUE	FALSE	TRUE	IMEx,IntAct	FALSE	1.734
CPI-SS0DBA81CCF	HLA-G_LILRB2	simple:P17693	simple:Q8N423	HLA-G	LILRB2	FALSE	TRUE	TRUE	curated	FALSE	1.734
CPI-SS0EAB03260	CD1D_LILRB2	simple:P15813	simple:Q8N423	CD1D	LILRB2	FALSE	FALSE	TRUE	curated	FALSE	1.734
CPI-SS0A76A8E97	HLA-F_LILRB2	simple:P30511	simple:Q8N423	HLA-F	LILRB2	FALSE	FALSE	TRUE	curated	FALSE	1.734
CPI-SS07835EECF	VIP_AVPR1A	simple:P01282	simple:P37288	VIP	AVPR1A	TRUE	FALSE	TRUE	IMEx,IntAct	FALSE	1.734
CPI-SS0FAE75A75	RLN1_RXFP1	simple:P04808	simple:Q9HBX9	RLN1	RXFP1	TRUE	FALSE	TRUE	guidetopharmacology.org	FALSE	1.734
CPI-SC0A3A31D04	ICAM4_integrin_aLb2_complex	simple:Q14773	complex:integrin_aLb2_complex	ICAM4		TRUE	FALSE	FALSE	curated	TRUE	1.734
CPI-SS0A4F27388	TNFRSF1A_FASLG	simple:P19438	simple:P48023	TNFRSF1A	FASLG	TRUE	TRUE	FALSE	I2D,InnateDB-All	FALSE	1.734
CPI-CS092C03024	Noradrenaline_byDBH_ADRA1A	complex:Noradrenaline_byDBH	simple:P35348		ADRA1A	TRUE	FALSE	TRUE	curated	FALSE	1.734
CPI-CS05F96EA59	Epinephrine_byPNMT_ADRA1A	complex:Epinephrine_byPNMT	simple:P35348		ADRA1A	TRUE	FALSE	TRUE	curated	FALSE	1.734
CPI-CS0AAB81D2A	Noradrenaline_byDBH_ADRA1D	complex:Noradrenaline_byDBH	simple:P25100		ADRA1D	TRUE	FALSE	TRUE	curated	FALSE	1.734
CPI-CS0A5499A2C	Epinephrine_byPNMT_ADRA1D	complex:Epinephrine_byPNMT	simple:P25100		ADRA1D	TRUE	FALSE	TRUE	curated	FALSE	1.734
CPI-CS0965866AD	Noradrenaline_byDBH_ADRA2C	complex:Noradrenaline_byDBH	simple:P18825		ADRA2C	TRUE	FALSE	TRUE	curated	FALSE	1.734
CPI-CS0D4E32D9D	Epinephrine_byPNMT_ADRA2C	complex:Epinephrine_byPNMT	simple:P18825		ADRA2C	TRUE	FALSE	TRUE	curated	FALSE	1.734
CPI-CS03367AA19	Noradrenaline_byDBH_ADRA2B	complex:Noradrenaline_byDBH	simple:P18089		ADRA2B	TRUE	FALSE	TRUE	curated	FALSE	1.734
CPI-CS07947C107	Epinephrine_byPNMT_ADRA2B	complex:Epinephrine_byPNMT	simple:P18089		ADRA2B	TRUE	FALSE	TRUE	curated	FALSE	1.734
CPI-CS0D33FF37B	Epinephrine_byPNMT_ADRA1B	complex:Epinephrine_byPNMT	simple:P35368		ADRA1B	TRUE	FALSE	TRUE	curated	FALSE	1.734
CPI-CS0F38E0E82	Noradrenaline_byDBH_ADRA2A	complex:Noradrenaline_byDBH	simple:P08913		ADRA2A	TRUE	FALSE	TRUE	curated	FALSE	1.734
CPI-CS0C2C1436F	Noradrenaline_byDBH_ADRB1	complex:Noradrenaline_byDBH	simple:P08588		ADRB1	TRUE	FALSE	TRUE	curated	FALSE	1.734
CPI-CS043102EAA	Epinephrine_byPNMT_ADRB1	complex:Epinephrine_byPNMT	simple:P08588		ADRB1	TRUE	FALSE	TRUE	curated	FALSE	1.734
CPI-CS0B163FBF9	Noradrenaline_byDBH_ADRB2	complex:Noradrenaline_byDBH	simple:P07550		ADRB2	TRUE	FALSE	TRUE	curated	FALSE	1.734
CPI-CS09918B680	Epinephrine_byPNMT_ADRB2	complex:Epinephrine_byPNMT	simple:P07550		ADRB2	TRUE	FALSE	TRUE	curated	FALSE	1.734
CPI-SS0C916344D	AVP_OXTR	simple:P01185	simple:P30559	AVP	OXTR	TRUE	FALSE	TRUE	I2D	FALSE	1.734
CPI-SS04B547174	OXT_OXTR	simple:P01178	simple:P30559	OXT	OXTR	TRUE	FALSE	TRUE	curated	FALSE	1.734
CPI-SS039AB02F2	NPPA_RORB	simple:P01160	simple:Q92753	NPPA	RORB	TRUE	FALSE	TRUE	I2D,InnateDB-All	FALSE	1.734
CPI-SS032AD1183	NPPA_NPR1	simple:P01160	simple:P16066	NPPA	NPR1	TRUE	FALSE	TRUE	curated	FALSE	1.734
CPI-CS0AB9AD0C3	Epinephrine_byPNMT_ADRA2A	complex:Epinephrine_byPNMT	simple:P08913		ADRA2A	TRUE	FALSE	TRUE	curated	FALSE	1.734
CPI-CS086A43130	Noradrenaline_byDBH_ADRA1B	complex:Noradrenaline_byDBH	simple:P35368		ADRA1B	TRUE	FALSE	TRUE	curated	FALSE	1.734
CPI-SS0FCF733EA	AVP_AVPR2	simple:P01185	simple:P30518	AVP	AVPR2	TRUE	FALSE	TRUE	curated	FALSE	1.734
CPI-SS02D4E44C7	AVP_AVPR1B	simple:P01185	simple:P47901	AVP	AVPR1B	TRUE	FALSE	TRUE	curated	FALSE	1.734
CPI-CS060498A2E	Glycoprotein_Ib_complex_VWF	complex:Glycoprotein_Ib_complex	simple:P04275		VWF	TRUE	TRUE	FALSE	curated	FALSE	1.734
CPI-CS03DDD4CDF	Glycoprotein_Ib_complex_F2	complex:Glycoprotein_Ib_complex	simple:P00734		F2	TRUE	TRUE	FALSE	curated	FALSE	1.734
CPI-CS0210859AB	GMCSFR_CSF2	complex:GMCSFR	simple:P04141		CSF2	TRUE	TRUE	FALSE	curated	FALSE	1.734
CPI-CS0BCB7C0A7	Follitropin_FSHR	complex:Follitropin	simple:P23945		FSHR	TRUE	FALSE	TRUE	curated	FALSE	1.734
CPI-CS0FC62E03D	FcRn_complex_ALB	complex:FcRn_complex	simple:P02768		ALB	TRUE	TRUE	FALSE	curated	FALSE	1.734
CPI-SS0AC2DA159	LRP6_SOSTDC1	simple:O75581	simple:Q6X4U4	LRP6	SOSTDC1	TRUE	TRUE	FALSE	curated	FALSE	1.734
CPI-SS01699C465	LRP5_SOSTDC1	simple:O75197	simple:Q6X4U4	LRP5	SOSTDC1	TRUE	TRUE	FALSE	curated	FALSE	1.734
CPI-CS0730C30B0	Kremen2_LRP6_DKK2	complex:Kremen2_LRP6	simple:Q9UBU2		DKK2	TRUE	FALSE	FALSE	curated	FALSE	1.734
CPI-CS0AD5A758B	IL20_receptor_Type_II_IL24	complex:IL20_receptor_Type_II	simple:Q13007		IL24	TRUE	TRUE	FALSE	curated	FALSE	1.734
CPI-CS0BB947675	IL20_receptor_Type_I_IL24	complex:IL20_receptor_Type_I	simple:Q13007		IL24	TRUE	TRUE	FALSE	curated	FALSE	1.734
CPI-SS07D71C546	NOTCH2_IL24	simple:Q04721	simple:Q13007	NOTCH2	IL24	TRUE	TRUE	FALSE	IMEx,InnateDB-All,MINT	FALSE	1.734
CPI-SS0F15C1AB3	NRP2_SEMA3F	simple:O60462	simple:Q13275	NRP2	SEMA3F	TRUE	TRUE	FALSE	curated	FALSE	1.734
CPI-CS0AB19226A	PlexinA4_complex1_SEMA3A	complex:PlexinA4_complex1	simple:Q14563		SEMA3A	TRUE	TRUE	FALSE	curated	FALSE	1.734
CPI-SS0A93C11C8	NGFR_BDNF	simple:P08138	simple:P23560	NGFR	BDNF	TRUE	TRUE	FALSE	curated	FALSE	1.734
CPI-SS002522356	ESR1_BDNF	simple:P03372	simple:P23560	ESR1	BDNF	TRUE	TRUE	FALSE	I2D	FALSE	1.734
CPI-SS0CECFE864	ESR1_CXCL1	simple:P03372	simple:P09341	ESR1	CXCL1	TRUE	TRUE	FALSE	IMEx,InnateDB-All,MINT	FALSE	1.734
CPI-SS069C5BDB5	ESR1_TFF1	simple:P03372	simple:P04155	ESR1	TFF1	TRUE	TRUE	FALSE	InnateDB-All	FALSE	1.734
CPI-CS06418F542	IL17_receptor_AB_IL25	complex:IL17_receptor_AB	simple:Q9H293		IL25	TRUE	TRUE	FALSE	curated	FALSE	1.734
CPI-SS0633A5251	ESR1_IL25	simple:P03372	simple:Q9H293	ESR1	IL25	TRUE	TRUE	FALSE	I2D,IMEx,IntAct	FALSE	1.734
CPI-CS0DAC88EFA	Estradiol_byCYP19A1_GPER1	complex:Estradiol_byCYP19A1	simple:Q99527		GPER1	TRUE	FALSE	TRUE	curated	FALSE	1.734
CPI-SC0DEE2AF32	F11R_integrin_aLb2_complex	simple:Q9Y624	complex:integrin_aLb2_complex	F11R		FALSE	TRUE	FALSE	curated	TRUE	1.734
CPI-SS02D8C453C	IL24_ESR2	simple:Q13007	simple:Q92731	IL24	ESR2	TRUE	FALSE	TRUE	IMEx,InnateDB-All,MINT	FALSE	1.734
CPI-SS08123AFFE	OXT_ESR2	simple:P01178	simple:Q92731	OXT	ESR2	TRUE	FALSE	TRUE	I2D	FALSE	1.734
CPI-CC091A3CC18	CatSperChannel2b_Progesterone_byHSD3B1	complex:CatSperChannel2b	complex:Progesterone_byHSD3B1			TRUE	TRUE	FALSE	curated	FALSE	1.734
CPI-CC08C27C5E0	CatSperChannel1dg_Progesterone_byHSD3B1	complex:CatSperChannel1dg	complex:Progesterone_byHSD3B1			TRUE	TRUE	FALSE	curated	FALSE	1.734
CPI-CC0D8077BDC	CatSperChannel1b_Progesterone_byHSD3B1	complex:CatSperChannel1b	complex:Progesterone_byHSD3B1			TRUE	TRUE	FALSE	curated	FALSE	1.734
CPI-SS073A20D23	ABCA1_APOA1	simple:O95477	simple:P02647	ABCA1	APOA1	TRUE	FALSE	FALSE	curated	FALSE	1.734
CPI-CS037E41952	CUBN_AMN_complex_APOA1	complex:CUBN_AMN_complex	simple:P02647		APOA1	TRUE	TRUE	FALSE	curated	FALSE	1.734
CPI-SS074CF011C	ERBB4_NRG4	simple:Q15303	simple:Q8WWG1	ERBB4	NRG4	TRUE	TRUE	FALSE	curated	FALSE	1.734
CPI-SS00FC42B03	CD44_SIGLEC15	simple:P16070	simple:Q6ZMC9	CD44	SIGLEC15	FALSE	TRUE	FALSE	curated	FALSE	1.734
CPI-SS0BDC04683	CEACAM1_SELE	simple:P13688	simple:P16581	CEACAM1	SELE	TRUE	FALSE	FALSE	curated	FALSE	1.734
CPI-CC00D31ADCD	CatSperChannel2dg_Progesterone_byHSD3B1	complex:CatSperChannel2dg	complex:Progesterone_byHSD3B1			TRUE	TRUE	FALSE	curated	FALSE	1.734
CPI-SS06F83AE58	CD44_SELE	simple:P16070	simple:P16581	CD44	SELE	FALSE	TRUE	FALSE	curated	FALSE	1.734
CPI-SS0391D4602	NTRK1_NAMPT	simple:P04629	simple:P43490	NTRK1	NAMPT	TRUE	TRUE	FALSE	InnateDB-All	FALSE	1.734
CPI-SS0B1AB068C	NTRK1_GPI	simple:P04629	simple:P06744	NTRK1	GPI	TRUE	TRUE	FALSE	InnateDB-All	FALSE	1.734
CPI-SS0ADA587B4	NGFR_NTF3	simple:P08138	simple:P20783	NGFR	NTF3	TRUE	TRUE	FALSE	curated	FALSE	1.734
CPI-SS004A073E1	NTRK1_NTF3	simple:P04629	simple:P20783	NTRK1	NTF3	TRUE	TRUE	FALSE	curated	FALSE	1.734
CPI-SS03A0C857B	FAS_FASLG	simple:P25445	simple:P48023	FAS	FASLG	TRUE	TRUE	FALSE	curated	FALSE	1.734
CPI-SS00086659A	TNFRSF6B_FASLG	simple:O95407	simple:P48023	TNFRSF6B	FASLG	TRUE	FALSE	FALSE	curated	FALSE	1.734
CPI-SS0049FD74F	TNFRSF10B_FASLG	simple:O14763	simple:P48023	TNFRSF10B	FASLG	TRUE	TRUE	FALSE	I2D,InnateDB-All	FALSE	1.734
CPI-SS072F1842C	NR3C1_FASLG	simple:P04150	simple:P48023	NR3C1	FASLG	TRUE	TRUE	FALSE	InnateDB-All	FALSE	1.734
CPI-SS05D1A6BEF	NTRK1_AIMP1	simple:P04629	simple:Q12904	NTRK1	AIMP1	TRUE	TRUE	FALSE	InnateDB-All	FALSE	1.734
CPI-CC063626126	CatSperChannel3b_Progesterone_byHSD3B1	complex:CatSperChannel3b	complex:Progesterone_byHSD3B1			TRUE	TRUE	FALSE	curated	FALSE	1.734
CPI-CC00B4C41B0	CatSperChannel3dg_Progesterone_byHSD3B1	complex:CatSperChannel3dg	complex:Progesterone_byHSD3B1			TRUE	TRUE	FALSE	curated	FALSE	1.734
CPI-CC0B6A51BD9	CatSperChannel4b_Progesterone_byHSD3B1	complex:CatSperChannel4b	complex:Progesterone_byHSD3B1			TRUE	TRUE	FALSE	curated	FALSE	1.734
CPI-CS0A04F7238	Estradiol_byHSD17B1_ESR2	complex:Estradiol_byHSD17B1	simple:Q92731		ESR2	TRUE	FALSE	TRUE	curated	FALSE	1.734
CPI-CS0B87D36A1	Estradiol_byCYP19A1_ESR2	complex:Estradiol_byCYP19A1	simple:Q92731		ESR2	TRUE	FALSE	TRUE	curated	FALSE	1.734
CPI-SS0A1C1F5A7	NPPA_ESR1	simple:P01160	simple:P03372	NPPA	ESR1	TRUE	FALSE	TRUE	I2D,InnateDB-All	FALSE	1.734
CPI-CS0168A25C9	Estradiol_byHSD17B1_ESR1	complex:Estradiol_byHSD17B1	simple:P03372		ESR1	TRUE	FALSE	TRUE	curated	FALSE	1.734
CPI-CS029C8858F	Estradiol_byCYP19A1_ESR1	complex:Estradiol_byCYP19A1	simple:P03372		ESR1	TRUE	FALSE	TRUE	curated	FALSE	1.734
CPI-CS09B8977D7	Dehydroepiandrosterone_bySTS_ESR1	complex:Dehydroepiandrosterone_bySTS	simple:P03372		ESR1	TRUE	FALSE	TRUE	curated	FALSE	1.734
CPI-CS0EF401B5F	Estradiol_byHSD17B1_NR1I2	complex:Estradiol_byHSD17B1	simple:O75469		NR1I2	TRUE	FALSE	TRUE	curated	FALSE	1.734
CPI-CS0669F64A4	Estradiol_byCYP19A1_NR1I2	complex:Estradiol_byCYP19A1	simple:O75469		NR1I2	TRUE	FALSE	TRUE	curated	FALSE	1.734
CPI-CS05760BB78	Dehydroepiandrosterone_bySTS_NR1I2	complex:Dehydroepiandrosterone_bySTS	simple:O75469		NR1I2	TRUE	FALSE	TRUE	curated	FALSE	1.734
CPI-CS0FF565F1C	DHEAsulfate_bySULT2A1_PPARA	complex:DHEAsulfate_bySULT2A1	simple:Q07869		PPARA	TRUE	FALSE	TRUE	curated	FALSE	1.734
CPI-CS04A65DD62	DHEAsulfate_bySULT2A1_PPARD	complex:DHEAsulfate_bySULT2A1	simple:Q03181		PPARD	TRUE	FALSE	FALSE	curated	FALSE	1.734
CPI-CS0006C277B	DHEAsulfate_bySULT2A1_PPARG	complex:DHEAsulfate_bySULT2A1	simple:P37231		PPARG	TRUE	FALSE	TRUE	curated	FALSE	1.734
CPI-CS0F51152EA	Cholesterol_byLIPA_RORC	complex:Cholesterol_byLIPA	simple:P51449		RORC	TRUE	FALSE	TRUE	curated	FALSE	1.734
CPI-CS0BEF10547	Cholesterol_byDHCR7_RORC	complex:Cholesterol_byDHCR7	simple:P51449		RORC	TRUE	FALSE	TRUE	curated	FALSE	1.734
CPI-CS03D61E885	Cholesterol_byDHCR24_RORC	complex:Cholesterol_byDHCR24	simple:P51449		RORC	TRUE	FALSE	TRUE	curated	FALSE	1.734
CPI-CS0CDFC0C7D	Cholesterol_byCEL_RORC	complex:Cholesterol_byCEL	simple:P51449		RORC	TRUE	FALSE	TRUE	curated	FALSE	1.734
CPI-CS06A0713BD	Cholesterol_byCEL_RORA	complex:Cholesterol_byCEL	simple:P35398		RORA	TRUE	FALSE	TRUE	curated	FALSE	1.734
CPI-SC0070D38B9	PGR_Progesterone_byHSD3B1	simple:P06401	complex:Progesterone_byHSD3B1	PGR		TRUE	FALSE	FALSE	curated	FALSE	1.734
CPI-CC0173A6ECF	CatSperChannel4dg_Progesterone_byHSD3B1	complex:CatSperChannel4dg	complex:Progesterone_byHSD3B1			TRUE	TRUE	FALSE	curated	FALSE	1.734
CPI-SS0A1F696B9	TFF1_ESR2	simple:P04155	simple:Q92731	TFF1	ESR2	TRUE	FALSE	TRUE	IMEx,InnateDB-All,MINT	FALSE	1.734
CPI-CS01DAEDE79	Calcitriol_byCYP27B1_VDR	complex:Calcitriol_byCYP27B1	simple:P11473		VDR	TRUE	FALSE	TRUE	curated	FALSE	1.734
CPI-SS06E2D8F96	RLN1_AR	simple:P04808	simple:P10275	RLN1	AR	TRUE	FALSE	TRUE	InnateDB-All	FALSE	1.734
CPI-CS0D228AF4D	Dihydrotestosterone_bySRD5A2_AR	complex:Dihydrotestosterone_bySRD5A2	simple:P10275		AR	TRUE	FALSE	TRUE	curated	FALSE	1.734
CPI-SS0ACD487F0	L1CAM_L1CAM	simple:P32004	simple:P32004	L1CAM	L1CAM	FALSE	FALSE	FALSE	curated	FALSE	1.734
CPI-SS09B583B3F	F2_THBD	simple:P00734	simple:P07204	F2	THBD	TRUE	FALSE	TRUE	curated	FALSE	1.734
CPI-SC09D882C18	CDH1_integrin_aEb7_complex	simple:P12830	complex:integrin_aEb7_complex	CDH1		FALSE	FALSE	FALSE	curated	TRUE	1.734
CPI-SS0CC5DCE80	CDH1_KLRG1	simple:P12830	simple:Q96E93	CDH1	KLRG1	FALSE	FALSE	TRUE	curated	FALSE	1.734
CPI-SC01D9AD677	L1CAM_integrin_aVb1_complex	simple:P32004	complex:integrin_aVb1_complex	L1CAM		FALSE	FALSE	FALSE	curated	TRUE	1.734
CPI-SC0717E21B0	VTN_integrin_aVb1_complex	simple:P04004	complex:integrin_aVb1_complex	VTN		TRUE	FALSE	FALSE	curated	TRUE	1.734
CPI-SC02CB6F5A5	L1CAM_integrin_a5b1_complex	simple:P32004	complex:integrin_a5b1_complex	L1CAM		FALSE	FALSE	FALSE	curated	TRUE	1.734
CPI-SC03A4FA18B	CD40LG_integrin_a5b1_complex	simple:P29965	complex:integrin_a5b1_complex	CD40LG		TRUE	FALSE	FALSE	curated	TRUE	1.734
CPI-SC030C83222	L1CAM_pL1:Ezrin	simple:P32004	complex:pL1:Ezrin	L1CAM		FALSE	FALSE	TRUE	curated	FALSE	1.734
CPI-SC056FC1F11	MADCAM1_integrin_a4b7_complex	simple:Q13477	complex:integrin_a4b7_complex	MADCAM1		FALSE	FALSE	FALSE	curated	TRUE	1.734
CPI-SC034EE8AAA	FN1_integrin_a4b7_complex	simple:P02751	complex:integrin_a4b7_complex	FN1		TRUE	FALSE	FALSE	curated	TRUE	1.734
CPI-SC088D2EEF4	L1CAM_integrin_a2Bb3_complex	simple:P32004	complex:integrin_a2Bb3_complex	L1CAM		FALSE	FALSE	FALSE	curated	TRUE	1.734
CPI-SC0AFB661A4	CD40LG_integrin_a2Bb3_complex	simple:P29965	complex:integrin_a2Bb3_complex	CD40LG		TRUE	FALSE	FALSE	curated	TRUE	1.734
CPI-SC0D085D655	THBS1_integrin_a2Bb3_complex	simple:P07996	complex:integrin_a2Bb3_complex	THBS1		FALSE	FALSE	FALSE	curated	TRUE	1.734
CPI-SC0EA162039	VTN_integrin_a2Bb3_complex	simple:P04004	complex:integrin_a2Bb3_complex	VTN		TRUE	FALSE	FALSE	curated	TRUE	1.734
CPI-SC0F16EDAB3	F2_integrin_a2Bb3_complex	simple:P00734	complex:integrin_a2Bb3_complex	F2		TRUE	FALSE	FALSE	curated	TRUE	1.734
CPI-SC0149E8473	FN1_integrin_a2Bb3_complex	simple:P02751	complex:integrin_a2Bb3_complex	FN1		TRUE	FALSE	FALSE	curated	TRUE	1.734
CPI-SC0A2DB962D	CDH1_integrin_a2b1_complex	simple:P12830	complex:integrin_a2b1_complex	CDH1		FALSE	FALSE	FALSE	curated	TRUE	1.734
CPI-SC06C0A2080	VCAM1_integrin_a4b7_complex	simple:P19320	complex:integrin_a4b7_complex	VCAM1		FALSE	FALSE	FALSE	curated	TRUE	1.734
CPI-SC00D92ECAF	FCER2_integrin_aMb2_complex	simple:P06734	complex:integrin_aMb2_complex	FCER2		TRUE	TRUE	FALSE	curated	TRUE	1.734
CPI-SC003905460	THY1_integrin_aMb2_complex	simple:P04216	complex:integrin_aMb2_complex	THY1		FALSE	FALSE	FALSE	curated	TRUE	1.734
CPI-SC0C09120F1	ICAM1_integrin_aMb2_complex	simple:P05362	complex:integrin_aMb2_complex	ICAM1		FALSE	TRUE	FALSE	curated	TRUE	1.734
CPI-SS076D8A297	FGF5_FGFR3	simple:P12034	simple:P22607	FGF5	FGFR3	TRUE	FALSE	TRUE	I2D	FALSE	1.734
CPI-SS013E86AFF	FGF4_FGFR3	simple:P08620	simple:P22607	FGF4	FGFR3	TRUE	FALSE	TRUE	I2D	FALSE	1.734
CPI-SS0E134097C	FGF18_FGFR3	simple:O76093	simple:P22607	FGF18	FGFR3	TRUE	FALSE	TRUE	I2D	FALSE	1.734
CPI-SS0BC9F7E9E	FGF17_FGFR3	simple:O60258	simple:P22607	FGF17	FGFR3	TRUE	FALSE	TRUE	curated	FALSE	1.734
CPI-SS015819E65	FGF1_FGFR3	simple:P05230	simple:P22607	FGF1	FGFR3	TRUE	FALSE	TRUE	curated	FALSE	1.734
CPI-SS0D636A374	FGF2_FGFR3	simple:P09038	simple:P22607	FGF2	FGFR3	TRUE	FALSE	TRUE	curated	FALSE	1.734
CPI-SS0D67110B0	FGF4_FGFR2	simple:P08620	simple:P21802	FGF4	FGFR2	TRUE	FALSE	TRUE	I2D	FALSE	1.734
CPI-SS0F6A7A4DF	FGF18_FGFR2	simple:O76093	simple:P21802	FGF18	FGFR2	TRUE	FALSE	TRUE	I2D	FALSE	1.734
CPI-SS0330D939A	FGF17_FGFR2	simple:O60258	simple:P21802	FGF17	FGFR2	TRUE	FALSE	TRUE	I2D,InnateDB-All	FALSE	1.734
CPI-SS0969D6973	ESR1_FGFR2	simple:P03372	simple:P21802	ESR1	FGFR2	TRUE	TRUE	TRUE	InnateDB	FALSE	1.734
CPI-SS04640F9C3	TFF1_FGFR2	simple:P04155	simple:P21802	TFF1	FGFR2	TRUE	FALSE	TRUE	IMEx,InnateDB-All,MINT	FALSE	1.734
CPI-SS000568A0E	FCER2_CR2	simple:P06734	simple:P20023	FCER2	CR2	TRUE	TRUE	TRUE	curated	FALSE	1.734
CPI-SC08CB03AD8	ICAM1_integrin_aXb2_complex	simple:P05362	complex:integrin_aXb2_complex	ICAM1		FALSE	TRUE	FALSE	curated	TRUE	1.734
CPI-SC0EFDBED2D	THY1_integrin_aXb2_complex	simple:P04216	complex:integrin_aXb2_complex	THY1		FALSE	FALSE	FALSE	curated	TRUE	1.734
CPI-SC0542462B9	FCER2_integrin_aXb2_complex	simple:P06734	complex:integrin_aXb2_complex	FCER2		TRUE	TRUE	FALSE	curated	TRUE	1.734
CPI-SC071B77A18	JAM3_integrin_aMb2_complex	simple:Q9BX67	complex:integrin_aMb2_complex	JAM3		TRUE	FALSE	FALSE	curated	TRUE	1.734
CPI-SC0329DFA42	GP1BA_integrin_aMb2_complex	simple:P07359	complex:integrin_aMb2_complex	GP1BA		FALSE	FALSE	FALSE	curated	TRUE	1.734
CPI-SC0C93C7670	C3_integrin_aMb2_complex	simple:P01024	complex:integrin_aMb2_complex	C3		TRUE	FALSE	FALSE	curated	TRUE	1.734
CPI-SC02C7E2DB4	F10_integrin_aMb2_complex	simple:P00742	complex:integrin_aMb2_complex	F10		TRUE	FALSE	FALSE	curated	TRUE	1.734
CPI-SC0D5DDAD29	COL20A1_integrin_a2b1_complex	simple:Q9P218	complex:integrin_a2b1_complex	COL20A1		TRUE	FALSE	FALSE	curated	TRUE	1.734
CPI-SS00E68BB92	FGF7_FGFR3	simple:P21781	simple:P22607	FGF7	FGFR3	TRUE	FALSE	TRUE	I2D	FALSE	1.734
CPI-SC0D10396B4	COL21A1_integrin_a2b1_complex	simple:Q96P44	complex:integrin_a2b1_complex	COL21A1		TRUE	FALSE	FALSE	curated	TRUE	1.734
CPI-SC04251A46C	COL28A1_integrin_a2b1_complex	simple:Q2UY09	complex:integrin_a2b1_complex	COL28A1		TRUE	FALSE	FALSE	curated	TRUE	1.734
CPI-SC0C1E494D6	COL21A1_integrin_a11b1_complex	simple:Q96P44	complex:integrin_a11b1_complex	COL21A1		TRUE	FALSE	FALSE	curated	TRUE	1.734
CPI-SC08885876E	COL26A1_integrin_a11b1_complex	simple:Q96A83	complex:integrin_a11b1_complex	COL26A1		TRUE	FALSE	FALSE	curated	TRUE	1.734
CPI-SC0E40282DA	COL28A1_integrin_a11b1_complex	simple:Q2UY09	complex:integrin_a11b1_complex	COL28A1		TRUE	FALSE	FALSE	curated	TRUE	1.734
CPI-SC0B09B811A	COL24A1_integrin_a11b1_complex	simple:Q17RW2	complex:integrin_a11b1_complex	COL24A1		TRUE	FALSE	FALSE	curated	TRUE	1.734
CPI-SC0E09C8768	COL19A1_integrin_a11b1_complex	simple:Q14993	complex:integrin_a11b1_complex	COL19A1		TRUE	FALSE	FALSE	curated	TRUE	1.734
CPI-SC0C155763A	COL9A2_integrin_a11b1_complex	simple:Q14055	complex:integrin_a11b1_complex	COL9A2		TRUE	FALSE	FALSE	curated	TRUE	1.734
CPI-SC0519DE925	COL10A1_integrin_a11b1_complex	simple:Q03692	complex:integrin_a11b1_complex	COL10A1		TRUE	FALSE	FALSE	curated	TRUE	1.734
CPI-SC0E8C3A996	COL9A1_integrin_a11b1_complex	simple:P20849	complex:integrin_a11b1_complex	COL9A1		TRUE	FALSE	FALSE	curated	TRUE	1.734
CPI-SC0BB8BF2C5	COL20A1_integrin_a11b1_complex	simple:Q9P218	complex:integrin_a11b1_complex	COL20A1		TRUE	FALSE	FALSE	curated	TRUE	1.734
CPI-SC06DCE672A	COL11A2_integrin_a11b1_complex	simple:P13942	complex:integrin_a11b1_complex	COL11A2		TRUE	FALSE	FALSE	curated	TRUE	1.734
CPI-SC0E453F338	COL6A5_integrin_a11b1_complex	simple:A8TX70	complex:integrin_a11b1_complex	COL6A5		TRUE	FALSE	FALSE	curated	TRUE	1.734
CPI-SC0EDDBD0FB	COL6A6_integrin_a11b1_complex	simple:A6NMZ7	complex:integrin_a11b1_complex	COL6A6		TRUE	FALSE	FALSE	curated	TRUE	1.734
CPI-SC0F393B830	COL20A1_integrin_a10b1_complex	simple:Q9P218	complex:integrin_a10b1_complex	COL20A1		TRUE	FALSE	FALSE	curated	TRUE	1.734
CPI-SC076898564	COL21A1_integrin_a10b1_complex	simple:Q96P44	complex:integrin_a10b1_complex	COL21A1		TRUE	FALSE	FALSE	curated	TRUE	1.734
CPI-SC008D5E4B2	COL26A1_integrin_a10b1_complex	simple:Q96A83	complex:integrin_a10b1_complex	COL26A1		TRUE	FALSE	FALSE	curated	TRUE	1.734
CPI-SC0E9AA9087	COL28A1_integrin_a10b1_complex	simple:Q2UY09	complex:integrin_a10b1_complex	COL28A1		TRUE	FALSE	FALSE	curated	TRUE	1.734
CPI-SC09E4E673B	COL24A1_integrin_a10b1_complex	simple:Q17RW2	complex:integrin_a10b1_complex	COL24A1		TRUE	FALSE	FALSE	curated	TRUE	1.734
CPI-SC0423059DF	COL19A1_integrin_a10b1_complex	simple:Q14993	complex:integrin_a10b1_complex	COL19A1		TRUE	FALSE	FALSE	curated	TRUE	1.734
CPI-SC0A5E87289	COL2A1_integrin_a11b1_complex	simple:P02458	complex:integrin_a11b1_complex	COL2A1		TRUE	FALSE	FALSE	curated	TRUE	1.734
CPI-SC0D3870098	COL6A6_integrin_a1b1_complex	simple:A6NMZ7	complex:integrin_a1b1_complex	COL6A6		TRUE	FALSE	FALSE	curated	TRUE	1.734
CPI-SC0C6DC4D50	COL6A5_integrin_a1b1_complex	simple:A8TX70	complex:integrin_a1b1_complex	COL6A5		TRUE	FALSE	FALSE	curated	TRUE	1.734
CPI-SC0EA8ABCFD	COL2A1_integrin_a1b1_complex	simple:P02458	complex:integrin_a1b1_complex	COL2A1		TRUE	FALSE	FALSE	curated	TRUE	1.734
CPI-SC088A27EA5	COL24A1_integrin_a2b1_complex	simple:Q17RW2	complex:integrin_a2b1_complex	COL24A1		TRUE	FALSE	FALSE	curated	TRUE	1.734
CPI-SC0BDD04147	COL19A1_integrin_a2b1_complex	simple:Q14993	complex:integrin_a2b1_complex	COL19A1		TRUE	FALSE	FALSE	curated	TRUE	1.734
CPI-SC0A916E0E2	COL9A2_integrin_a2b1_complex	simple:Q14055	complex:integrin_a2b1_complex	COL9A2		TRUE	FALSE	FALSE	curated	TRUE	1.734
CPI-SC0B5CEA47D	COL10A1_integrin_a2b1_complex	simple:Q03692	complex:integrin_a2b1_complex	COL10A1		TRUE	FALSE	FALSE	curated	TRUE	1.734
CPI-SC00065C95C	COL9A1_integrin_a2b1_complex	simple:P20849	complex:integrin_a2b1_complex	COL9A1		TRUE	FALSE	FALSE	curated	TRUE	1.734
CPI-SC0D3C12C3F	COL11A2_integrin_a2b1_complex	simple:P13942	complex:integrin_a2b1_complex	COL11A2		TRUE	FALSE	FALSE	curated	TRUE	1.734
CPI-SC09C62F412	COL2A1_integrin_a2b1_complex	simple:P02458	complex:integrin_a2b1_complex	COL2A1		TRUE	FALSE	FALSE	curated	TRUE	1.734
CPI-SC0A6F94686	COL6A5_integrin_a2b1_complex	simple:A8TX70	complex:integrin_a2b1_complex	COL6A5		TRUE	FALSE	FALSE	curated	TRUE	1.734
CPI-SC00D0AFED0	COL6A6_integrin_a2b1_complex	simple:A6NMZ7	complex:integrin_a2b1_complex	COL6A6		TRUE	FALSE	FALSE	curated	TRUE	1.734
CPI-SC0804EB2C0	COL20A1_integrin_a1b1_complex	simple:Q9P218	complex:integrin_a1b1_complex	COL20A1		TRUE	FALSE	FALSE	curated	TRUE	1.734
CPI-SC065DB6486	COL21A1_integrin_a1b1_complex	simple:Q96P44	complex:integrin_a1b1_complex	COL21A1		TRUE	FALSE	FALSE	curated	TRUE	1.734
CPI-SC01E6BE079	COL26A1_integrin_a1b1_complex	simple:Q96A83	complex:integrin_a1b1_complex	COL26A1		TRUE	FALSE	FALSE	curated	TRUE	1.734
CPI-SC01C274A51	COL28A1_integrin_a1b1_complex	simple:Q2UY09	complex:integrin_a1b1_complex	COL28A1		TRUE	FALSE	FALSE	curated	TRUE	1.734
CPI-SC073A7317A	COL24A1_integrin_a1b1_complex	simple:Q17RW2	complex:integrin_a1b1_complex	COL24A1		TRUE	FALSE	FALSE	curated	TRUE	1.734
CPI-SC079D293A2	COL19A1_integrin_a1b1_complex	simple:Q14993	complex:integrin_a1b1_complex	COL19A1		TRUE	FALSE	FALSE	curated	TRUE	1.734
CPI-SC0270AA5D9	COL9A2_integrin_a1b1_complex	simple:Q14055	complex:integrin_a1b1_complex	COL9A2		TRUE	FALSE	FALSE	curated	TRUE	1.734
CPI-SC04FA882F7	COL10A1_integrin_a1b1_complex	simple:Q03692	complex:integrin_a1b1_complex	COL10A1		TRUE	FALSE	FALSE	curated	TRUE	1.734
CPI-SC070BECDC9	COL9A1_integrin_a1b1_complex	simple:P20849	complex:integrin_a1b1_complex	COL9A1		TRUE	FALSE	FALSE	curated	TRUE	1.734
CPI-SC071163509	COL11A2_integrin_a1b1_complex	simple:P13942	complex:integrin_a1b1_complex	COL11A2		TRUE	FALSE	FALSE	curated	TRUE	1.734
CPI-SC0F179D307	COL26A1_integrin_a2b1_complex	simple:Q96A83	complex:integrin_a2b1_complex	COL26A1		TRUE	FALSE	FALSE	curated	TRUE	1.734
CPI-SS0BF3ED143	FGFR2_FGFR3	simple:P21802	simple:P22607	FGFR2	FGFR3	TRUE	TRUE	TRUE	IMEx,InnateDB-All	FALSE	1.734
CPI-SS0FFB9E01B	FGF4_FGFR1	simple:P08620	simple:P11362	FGF4	FGFR1	TRUE	FALSE	TRUE	curated	FALSE	1.734
CPI-SS008FB916C	FGF2_FGFR4	simple:P09038	simple:P22455	FGF2	FGFR4	TRUE	FALSE	TRUE	curated	FALSE	1.734
CPI-CS08387C315	ACVR_1B2B_receptor_INHA	complex:ACVR_1B2B_receptor	simple:P05111		INHA	TRUE	TRUE	FALSE	curated	FALSE	1.734
CPI-CS03F19BFCB	ACVR_1B2A_receptor_INHA	complex:ACVR_1B2A_receptor	simple:P05111		INHA	TRUE	TRUE	FALSE	curated	FALSE	1.734
CPI-CS004C594E2	ACVR_1A2B_receptor_INHA	complex:ACVR_1A2B_receptor	simple:P05111		INHA	TRUE	TRUE	FALSE	curated	FALSE	1.734
CPI-CS0E467E60C	ACVR_1A2A_receptor_INHA	complex:ACVR_1A2A_receptor	simple:P05111		INHA	TRUE	TRUE	FALSE	curated	FALSE	1.734
CPI-CC065C6CA6D	ACVR_1C2B_receptor_Inhibin_ligand_B	complex:ACVR_1C2B_receptor	complex:Inhibin_ligand_B			TRUE	TRUE	FALSE	curated	FALSE	1.734
CPI-CC0492F9C60	ACVR_1C2A_receptor_Inhibin_ligand_B	complex:ACVR_1C2A_receptor	complex:Inhibin_ligand_B			TRUE	TRUE	FALSE	curated	FALSE	1.734
CPI-CC031341B06	ACVR_1B2B_receptor_Inhibin_ligand_B	complex:ACVR_1B2B_receptor	complex:Inhibin_ligand_B			TRUE	TRUE	FALSE	curated	FALSE	1.734
CPI-CC0E6C03753	ACVR_1B2A_receptor_Inhibin_ligand_B	complex:ACVR_1B2A_receptor	complex:Inhibin_ligand_B			TRUE	TRUE	FALSE	curated	FALSE	1.734
CPI-CS096F1E209	ACVR_1C2A_receptor_INHA	complex:ACVR_1C2A_receptor	simple:P05111		INHA	TRUE	TRUE	FALSE	curated	FALSE	1.734
CPI-CC0C3B561BC	ACVR_1A2B_receptor_Inhibin_ligand_B	complex:ACVR_1A2B_receptor	complex:Inhibin_ligand_B			TRUE	TRUE	FALSE	curated	FALSE	1.734
CPI-CC0BCF8F0E9	ACVR_1C2B_receptor_Inhibin_ligand_A	complex:ACVR_1C2B_receptor	complex:Inhibin_ligand_A			TRUE	TRUE	FALSE	curated	FALSE	1.734
CPI-CC0680A24B2	ACVR_1C2A_receptor_Inhibin_ligand_A	complex:ACVR_1C2A_receptor	complex:Inhibin_ligand_A			TRUE	TRUE	FALSE	curated	FALSE	1.734
CPI-CC0CC548F18	ACVR_1B2B_receptor_Inhibin_ligand_A	complex:ACVR_1B2B_receptor	complex:Inhibin_ligand_A			TRUE	TRUE	FALSE	curated	FALSE	1.734
CPI-CC05E2C9AF8	ACVR_1B2A_receptor_Inhibin_ligand_A	complex:ACVR_1B2A_receptor	complex:Inhibin_ligand_A			TRUE	TRUE	FALSE	curated	FALSE	1.734
CPI-CC003E0125E	ACVR_1A2B_receptor_Inhibin_ligand_A	complex:ACVR_1A2B_receptor	complex:Inhibin_ligand_A			TRUE	TRUE	FALSE	curated	FALSE	1.734
CPI-CC02979D66D	ACVR_1A2A_receptor_Inhibin_ligand_A	complex:ACVR_1A2A_receptor	complex:Inhibin_ligand_A			TRUE	TRUE	FALSE	curated	FALSE	1.734
CPI-CC099977BFA	ACVR_1C2B_receptor_Activin_ligand_ab	complex:ACVR_1C2B_receptor	complex:Activin_ligand_ab			TRUE	TRUE	FALSE	curated	FALSE	1.734
CPI-CC0D97B02B1	ACVR_1C2A_receptor_Activin_ligand_ab	complex:ACVR_1C2A_receptor	complex:Activin_ligand_ab			TRUE	TRUE	FALSE	curated	FALSE	1.734
CPI-CC0C6A98CDA	ACVR_1A2A_receptor_Inhibin_ligand_B	complex:ACVR_1A2A_receptor	complex:Inhibin_ligand_B			TRUE	TRUE	FALSE	curated	FALSE	1.734
CPI-CS09DFE4623	ACVR_1C2B_receptor_INHA	complex:ACVR_1C2B_receptor	simple:P05111		INHA	TRUE	TRUE	FALSE	curated	FALSE	1.734
CPI-CS0B9A4CA4D	BMPR1A_BMPR2_GDF6	complex:BMPR1A_BMPR2	simple:Q6KF10		GDF6	TRUE	TRUE	FALSE	curated	FALSE	1.734
CPI-CS0C623F17A	BMPR1B_BMPR2_GDF6	complex:BMPR1B_BMPR2	simple:Q6KF10		GDF6	TRUE	TRUE	FALSE	curated	FALSE	1.734
CPI-CS0D5502736	Androstenedione_byCYP17A1_AR	complex:Androstenedione_byCYP17A1	simple:P10275		AR	TRUE	FALSE	TRUE	curated	FALSE	1.734
CPI-SS092E57263	CSF2_CSF1R	simple:P04141	simple:P07333	CSF2	CSF1R	TRUE	FALSE	TRUE	guidetopharmacology.org	FALSE	1.734
CPI-CS012A5546C	Desoxycorticosterone_byCYP21A2_NR3C2	complex:Desoxycorticosterone_byCYP21A2	simple:P08235		NR3C2	TRUE	FALSE	TRUE	curated	FALSE	1.734
CPI-SS0E6D96A59	CSF2_NR3C1	simple:P04141	simple:P04150	CSF2	NR3C1	TRUE	FALSE	TRUE	InnateDB	FALSE	1.734
CPI-CS0865396CA	AMY3_receptor_IAPP	complex:AMY3_receptor	simple:P10997		IAPP	TRUE	TRUE	FALSE	curated	FALSE	1.734
CPI-CS04B3DEC8B	AMY2_receptor_IAPP	complex:AMY2_receptor	simple:P10997		IAPP	TRUE	TRUE	FALSE	curated	FALSE	1.734
CPI-CS0575223B3	AMY1_receptor_IAPP	complex:AMY1_receptor	simple:P10997		IAPP	TRUE	TRUE	FALSE	curated	FALSE	1.734
CPI-CS0778FEF01	ACVR_1B2B_receptor_GDF3	complex:ACVR_1B2B_receptor	simple:Q9NR23		GDF3	TRUE	TRUE	FALSE	curated	FALSE	1.734
CPI-CS0DD047CC3	ACVR_1B2B_receptor_GDF10	complex:ACVR_1B2B_receptor	simple:P55107		GDF10	TRUE	TRUE	FALSE	curated	FALSE	1.734
CPI-CS00379F820	ACVR_1B2B_receptor_MSTN	complex:ACVR_1B2B_receptor	simple:O14793		MSTN	TRUE	TRUE	FALSE	curated	FALSE	1.734
CPI-CS055E15573	BMR1B_AVR2B_GDF7	complex:BMR1B_AVR2B	simple:Q7Z4P5		GDF7	TRUE	TRUE	FALSE	curated	FALSE	1.734
CPI-CS0BDA0D08C	BMR1B_AVR2A_GDF7	complex:BMR1B_AVR2A	simple:Q7Z4P5		GDF7	TRUE	TRUE	FALSE	curated	FALSE	1.734
CPI-CS0E5078EDE	BMR1A_AVR2B_GDF7	complex:BMR1A_AVR2B	simple:Q7Z4P5		GDF7	TRUE	TRUE	FALSE	curated	FALSE	1.734
CPI-CS05789C9A0	BMR1A_ACR2A_GDF7	complex:BMR1A_ACR2A	simple:Q7Z4P5		GDF7	TRUE	TRUE	FALSE	curated	FALSE	1.734
CPI-CS027D7A724	BMPR1B_BMPR2_GDF7	complex:BMPR1B_BMPR2	simple:Q7Z4P5		GDF7	TRUE	TRUE	FALSE	curated	FALSE	1.734
CPI-CS0CFA0E4C5	BMPR1A_BMPR2_GDF7	complex:BMPR1A_BMPR2	simple:Q7Z4P5		GDF7	TRUE	TRUE	FALSE	curated	FALSE	1.734
CPI-CS027F8BD7E	BMR1B_AVR2B_GDF6	complex:BMR1B_AVR2B	simple:Q6KF10		GDF6	TRUE	TRUE	FALSE	curated	FALSE	1.734
CPI-CS0D9226707	BMR1B_AVR2A_GDF6	complex:BMR1B_AVR2A	simple:Q6KF10		GDF6	TRUE	TRUE	FALSE	curated	FALSE	1.734
CPI-CS04C402DFB	BMR1A_ACR2A_GDF6	complex:BMR1A_ACR2A	simple:Q6KF10		GDF6	TRUE	TRUE	FALSE	curated	FALSE	1.734
CPI-CC0C18A9B16	ACVR_1B2B_receptor_Activin_ligand_ab	complex:ACVR_1B2B_receptor	complex:Activin_ligand_ab			TRUE	TRUE	FALSE	curated	FALSE	1.734
CPI-CC041F23977	ACVR_1B2A_receptor_Activin_ligand_ab	complex:ACVR_1B2A_receptor	complex:Activin_ligand_ab			TRUE	TRUE	FALSE	curated	FALSE	1.734
CPI-CC0E18AEFB6	ACVR_1A2B_receptor_Activin_ligand_ab	complex:ACVR_1A2B_receptor	complex:Activin_ligand_ab			TRUE	TRUE	FALSE	curated	FALSE	1.734
CPI-CC0490ADAF8	ACVR_1A2A_receptor_Activin_ligand_ab	complex:ACVR_1A2A_receptor	complex:Activin_ligand_ab			TRUE	TRUE	FALSE	curated	FALSE	1.734
CPI-SS02246DA17	CXCR3_CXCL9	simple:P49682	simple:Q07325	CXCR3	CXCL9	TRUE	TRUE	FALSE	curated	FALSE	1.734
CPI-SS064281234	LAMP1_VSTM1	simple:P11279	simple:Q6UX27	LAMP1	VSTM1	TRUE	TRUE	TRUE	IMEx,IntAct	FALSE	1.734
CPI-SS00E3EB9FE	CNR2_ADIPOQ	simple:P34972	simple:Q15848	CNR2	ADIPOQ	TRUE	TRUE	FALSE	IMEx,IntAct	FALSE	1.734
CPI-SS04A4A2334	ASGR2_ADIPOQ	simple:P07307	simple:Q15848	ASGR2	ADIPOQ	TRUE	TRUE	FALSE	IMEx,IntAct	FALSE	1.734
CPI-CS0D9F0FAFD	ADR_complex_ADIPOQ	complex:ADR_complex	simple:Q15848		ADIPOQ	TRUE	TRUE	FALSE	curated	FALSE	1.734
CPI-SS0AA5ECE7B	GPR42_ADIPOQ	simple:O15529	simple:Q15848	GPR42	ADIPOQ	TRUE	TRUE	FALSE	IMEx,IntAct	FALSE	1.734
CPI-SS072E1E27A	FFAR2_TNF	simple:O15552	simple:P01375	FFAR2	TNF	TRUE	TRUE	FALSE	IMEx,IntAct	FALSE	1.734
CPI-SS0F3D40856	PGRMC2_CCL4L2	simple:O15173	simple:Q8NHW4	PGRMC2	CCL4L2	TRUE	TRUE	FALSE	IMEx,IntAct	FALSE	1.734
CPI-SS022AE18AF	GPR42_CCL4L2	simple:O15529	simple:Q8NHW4	GPR42	CCL4L2	TRUE	TRUE	FALSE	IMEx,IntAct	FALSE	1.734
CPI-SS00FB3CB09	FFAR2_CCL4L2	simple:O15552	simple:Q8NHW4	FFAR2	CCL4L2	TRUE	TRUE	FALSE	IMEx,IntAct	FALSE	1.734
CPI-SS0AFC7BACF	ADGRG5_FAM3C	simple:Q8IZF4	simple:Q92520	ADGRG5	FAM3C	TRUE	TRUE	FALSE	InnateDB-All	FALSE	1.734
CPI-SS0E2431C09	PDCD1_FAM3C	simple:Q15116	simple:Q92520	PDCD1	FAM3C	TRUE	TRUE	FALSE	InnateDB-All	FALSE	1.734
CPI-SS02904BE32	GLRA2_FAM3C	simple:P23416	simple:Q92520	GLRA2	FAM3C	TRUE	TRUE	FALSE	InnateDB-All	FALSE	1.734
CPI-SS0528A694B	GPR42_FAM3C	simple:O15529	simple:Q92520	GPR42	FAM3C	TRUE	TRUE	FALSE	IMEx,IntAct	FALSE	1.734
CPI-SS01158CABF	FFAR2_FAM3C	simple:O15552	simple:Q92520	FFAR2	FAM3C	TRUE	TRUE	FALSE	IMEx,IntAct	FALSE	1.734
CPI-SC0DA808D76	TGFB3_integrin_aVb6_complex	simple:P10600	complex:integrin_aVb6_complex	TGFB3		TRUE	FALSE	FALSE	curated	TRUE	1.734
CPI-SC08AC51E15	TGFB1_integrin_aVb6_complex	simple:P01137	complex:integrin_aVb6_complex	TGFB1		TRUE	FALSE	FALSE	curated	TRUE	1.734
CPI-SC03C27B368	TNC_integrin_aVb6_complex	simple:P24821	complex:integrin_aVb6_complex	TNC		TRUE	FALSE	FALSE	curated	TRUE	1.734
CPI-SS0D9366D11	FGF1_FGFR4	simple:P05230	simple:P22455	FGF1	FGFR4	TRUE	FALSE	TRUE	curated	FALSE	1.734
CPI-SS0F52745F3	DPP4_CXCL9	simple:P27487	simple:Q07325	DPP4	CXCL9	TRUE	TRUE	FALSE	curated	FALSE	1.734
CPI-SC0B4F620A6	COL10A1_integrin_a10b1_complex	simple:Q03692	complex:integrin_a10b1_complex	COL10A1		TRUE	FALSE	FALSE	curated	TRUE	1.734
CPI-SS0C17BB772	FCGR2A_CXCL9	simple:P12318	simple:Q07325	FCGR2A	CXCL9	TRUE	TRUE	FALSE	IMEx,IntAct	FALSE	1.734
CPI-SS08F13AD5C	CD80_CD274	simple:P33681	simple:Q9NZQ7	CD80	CD274	FALSE	TRUE	TRUE	curated	FALSE	1.734
CPI-CS03DF8BD36	BMR1B_AVR2B_BMP8A	complex:BMR1B_AVR2B	simple:Q7Z5Y6		BMP8A	TRUE	TRUE	FALSE	curated	FALSE	1.734
CPI-CS01319F57A	BMR1B_AVR2A_BMP8A	complex:BMR1B_AVR2A	simple:Q7Z5Y6		BMP8A	TRUE	TRUE	FALSE	curated	FALSE	1.734
CPI-CS017A50010	BMR1A_AVR2B_BMP8A	complex:BMR1A_AVR2B	simple:Q7Z5Y6		BMP8A	TRUE	TRUE	FALSE	curated	FALSE	1.734
CPI-CS0C091F24B	BMR1A_ACR2A_BMP8A	complex:BMR1A_ACR2A	simple:Q7Z5Y6		BMP8A	TRUE	TRUE	FALSE	curated	FALSE	1.734
CPI-CS0484364A2	BMPR1B_BMPR2_BMP8A	complex:BMPR1B_BMPR2	simple:Q7Z5Y6		BMP8A	TRUE	TRUE	FALSE	curated	FALSE	1.734
CPI-CS090FFEDFE	BMPR1A_BMPR2_BMP8A	complex:BMPR1A_BMPR2	simple:Q7Z5Y6		BMP8A	TRUE	TRUE	FALSE	curated	FALSE	1.734
CPI-CS03D4B768E	ACVR_1A2B_receptor_BMP8A	complex:ACVR_1A2B_receptor	simple:Q7Z5Y6		BMP8A	TRUE	TRUE	FALSE	curated	FALSE	1.734
CPI-CS0F4A9F786	ACVR_1A2A_receptor_BMP8A	complex:ACVR_1A2A_receptor	simple:Q7Z5Y6		BMP8A	TRUE	TRUE	FALSE	curated	FALSE	1.734
CPI-CS0AEE2FB22	ACVR1_BMPR2_BMP8A	complex:ACVR1_BMPR2	simple:Q7Z5Y6		BMP8A	TRUE	TRUE	FALSE	curated	FALSE	1.734
CPI-CS0C0D60519	BMR1B_AVR2B_BMP6	complex:BMR1B_AVR2B	simple:P22004		BMP6	TRUE	TRUE	FALSE	curated	FALSE	1.734
CPI-CS0921BB754	BMR1B_AVR2A_BMP6	complex:BMR1B_AVR2A	simple:P22004		BMP6	TRUE	TRUE	FALSE	curated	FALSE	1.734
CPI-CS076E1A639	BMR1A_AVR2B_BMP6	complex:BMR1A_AVR2B	simple:P22004		BMP6	TRUE	TRUE	FALSE	curated	FALSE	1.734
CPI-CS0247DA882	BMR1A_ACR2A_BMP6	complex:BMR1A_ACR2A	simple:P22004		BMP6	TRUE	TRUE	FALSE	curated	FALSE	1.734
CPI-CS0EF793D6A	BMPR1B_BMPR2_BMP6	complex:BMPR1B_BMPR2	simple:P22004		BMP6	TRUE	TRUE	FALSE	curated	FALSE	1.734
CPI-CS0F6CFB979	BMPR1A_BMPR2_BMP6	complex:BMPR1A_BMPR2	simple:P22004		BMP6	TRUE	TRUE	FALSE	curated	FALSE	1.734
CPI-CS0306FC954	ACVR_1A2B_receptor_BMP6	complex:ACVR_1A2B_receptor	simple:P22004		BMP6	TRUE	TRUE	FALSE	curated	FALSE	1.734
CPI-CS0DD3F421C	ACVR_1A2A_receptor_BMP6	complex:ACVR_1A2A_receptor	simple:P22004		BMP6	TRUE	TRUE	FALSE	curated	FALSE	1.734
CPI-CS0C16967C6	ACVR1_BMPR2_BMP6	complex:ACVR1_BMPR2	simple:P22004		BMP6	TRUE	TRUE	FALSE	curated	FALSE	1.734
CPI-SS0F5B6B186	PDCD1_PDCD1LG2	simple:Q15116	simple:Q9BQ51	PDCD1	PDCD1LG2	TRUE	TRUE	TRUE	curated	FALSE	1.734
CPI-SS016EE0084	PDCD1_CD274	simple:Q15116	simple:Q9NZQ7	PDCD1	CD274	FALSE	TRUE	TRUE	curated	FALSE	1.734
CPI-SS0FF51A757	TNFSF18_TNFRSF18	simple:Q9UNG2	simple:Q9Y5U5	TNFSF18	TNFRSF18	TRUE	FALSE	TRUE	curated	FALSE	1.734
[truncated: 26 more columns]
