# Supplementary material for: iPSC-derived ITGA6-positive cells restore aqueous humor outflow in glaucoma eyes
Source: Nat Commun. 2025 Oct 27;16:9441. doi: 10.1038/s41467-025-65475-8 (PMC12559184; doi:10.1038/s41467-025-65475-8)
Supplement: Supplementary file 4 — Supplementary Data 2 [file 41467_2025_65475_MOESM4_ESM.xlsx]

## Sheet: Sheet1
Supplementary Data 2. Networks of pTM or iPSC-TM and major cell types in human conventional outflow tissues
SOURCE	TARGET	count
pTM	pTM	271
pTM	ipsTM	560
pTM	TM1	159
pTM	TM2	248
pTM	vascular_EM	197
pTM	SC	223
pTM	JCT	211
pTM	fibroblast	239
ipsTM	pTM	560
ipsTM	ipsTM	283
ipsTM	TM1	166
ipsTM	TM2	256
ipsTM	vascular_EM	216
ipsTM	SC	221
ipsTM	JCT	209
ipsTM	fibroblast	239
TM1	pTM	159
TM1	ipsTM	166
TM1	TM1	12
TM1	TM2	37
TM1	vascular_EM	54
TM1	SC	66
TM1	JCT	49
TM1	fibroblast	65
TM2	pTM	248
TM2	ipsTM	256
TM2	TM1	37
TM2	TM2	40
TM2	vascular_EM	71
TM2	SC	93
TM2	JCT	94
TM2	fibroblast	105
vascular_EM	pTM	197
vascular_EM	ipsTM	216
vascular_EM	TM1	54
vascular_EM	TM2	71
vascular_EM	vascular_EM	44
vascular_EM	SC	97
vascular_EM	JCT	77
vascular_EM	fibroblast	111
SC	pTM	223
SC	ipsTM	221
SC	TM1	66
SC	TM2	93
SC	vascular_EM	97
SC	SC	50
SC	JCT	92
SC	fibroblast	110
JCT	pTM	211
JCT	ipsTM	209
JCT	TM1	49
JCT	TM2	94
JCT	vascular_EM	77
JCT	SC	92
JCT	JCT	47
JCT	fibroblast	83
fibroblast	pTM	239
fibroblast	ipsTM	239
fibroblast	TM1	65
fibroblast	TM2	105
fibroblast	vascular_EM	111
fibroblast	SC	110
fibroblast	JCT	83
fibroblast	fibroblast	44
