# Supplementary material for: iPSC-derived ITGA6-positive cells restore aqueous humor outflow in glaucoma eyes
Source: Nat Commun. 2025 Oct 27;16:9441. doi: 10.1038/s41467-025-65475-8 (PMC12559184; doi:10.1038/s41467-025-65475-8)
Supplement: Supplementary file 6 — Supplementary Data 4 [file 41467_2025_65475_MOESM6_ESM.xlsx]

## Sheet: Sheet1
Supplementary Data 4. DF and F in key findings after multiple comparisons
DF and F related to Figure 2I
ANOVA table	SS	DF	MS	F (DFn, DFd)	P value
Treatment (between columns)	2518587	2	1259294	F (2, 22) = 13.58	P=0.0001
Residual (within columns)	2040173	22	92735
Total	4558760	24
DF and F in Figure 3C
ANOVA table	SS (Type III)	DF	MS	F (DFn, DFd)	P value
Interaction	495.6	40	12.39	F (40, 398) = 4.096	P<0.0001
Row Factor (time)	543.7	10	54.37	F (10, 398) = 17.97	P<0.0001
Column Factor (treatment)	624.2	4	156	F (4, 398) = 51.59	P<0.0001
Residual	1204	398	3.025
DF and F in Figure 3D
ANOVA table	SS (Type III)	DF	MS	F (DFn, DFd)	P value
Interaction	17957	24	748.2	F (24, 259) = 5.430	P<0.0001
Row Factor (time)	15444	6	2574	F (6, 259) = 18.68	P<0.0001
Column Factor (treatment)	28387	4	7097	F (4, 259) = 51.51	P<0.0001
Residual	35686	259	137.8
DF and F in Figure 5D
ANOVA table	SS	DF	MS	F (DFn, DFd)	P value
Treatment (between columns)	1212	4	303.1	F (4, 100) = 8.946	P<0.0001
Residual (within columns)	3388	100	33.88
Total	4600	104
DF and F in Figure 5E
ANOVA table	SS	DF	MS	F (DFn, DFd)	P value
Treatment (between columns)	617.4	4	154.4	F (4, 100) = 8.286	P<0.0001
Residual (within columns)	1863	100	18.63
Total	2480	104
DF and F in Figure 6A-left panel
ANOVA table	SS	DF	MS	F (DFn, DFd)	P value
Treatment (between columns)	8205	2	4103	F (2, 9) = 11.30	P=0.0035
Residual (within columns)	3268	9	363.1
Total	11473	11
DF and F in Figure 6A-right panel
ANOVA table	SS	DF	MS	F (DFn, DFd)	P value
Treatment (between columns)	1.524	4	0.381	F (4, 10) = 248.7	P<0.0001
Residual (within columns)	0.01532	10	0.001532
Total	1.539	14
DF and F in Figure 7B
ANOVA table	SS	DF	MS	F (DFn, DFd)	P value
Treatment (between columns)	2929165907416	2	1464582953708	F (2, 54) = 18.50	P<0.0001
Residual (within columns)	4275695476103	54	79179545854
Total	7204861383518	56
DF and F in Figure 7C
ANOVA table	SS	DF	MS	F (DFn, DFd)	P value
Treatment (between columns)	22336	2	11168	F (2, 54) = 20.90	P<0.0001
Residual (within columns)	28856	54	534.4
Total	51192	56
DF and F in Figure 7F
ANOVA table	SS	DF	MS	F (DFn, DFd)	P value
Treatment (between columns)	218600	2	109300	F (2, 6) = 11.70	P=0.0085
Residual (within columns)	56074	6	9346
Total	274674	8
DF and F in Figure 7H
ANOVA table	SS	DF	MS	F (DFn, DFd)	P value
Treatment (between columns)	1.18	2	0.5899	F (2, 6) = 14.66	P=0.0049
Residual (within columns)	0.2415	6	0.04025
Total	1.421	8
DF and F in Figure 8A-left panel
ANOVA table	SS	DF	MS	F (DFn, DFd)	P value
Treatment (between columns)	4.485	4	1.121	F (4, 28) = 143.8	P<0.0001
Residual (within columns)	0.2183	28	0.007796
Total	4.703	32
DF and F in Figure 8A-right panel
ANOVA table	SS	DF	MS	F (DFn, DFd)	P value
Treatment (between columns)	173147	3	57716	F (3, 214) = 70.23	P<0.0001
Residual (within columns)	175857	214	821.8
Total	349004	217
DF and F in Figure 8B
ANOVA table	SS	DF	MS	F (DFn, DFd)	P value
Treatment (between columns)	2366	6	394.3	F (6, 14) = 28.15	P<0.0001
Residual (within columns)	196.1	14	14.01
Total	2562	20
DF and F in Figure 8C
ANOVA table	SS	DF	MS	F (DFn, DFd)	P value
Treatment (between columns)	1.733	6	0.2889	F (6, 14) = 8.195	P=0.0006
Residual (within columns)	0.4936	14	0.03525
Total	2.227	20
DF and F in Figure 8E
ANOVA table	SS	DF	MS	F (DFn, DFd)	P value
Treatment (between columns)	69332	3	23111	F (3, 588) = 56.92	P<0.0001
Residual (within columns)	238729	588	406
Total	308061	591
