# Supplementary material for: iPSC-derived ITGA6-positive cells restore aqueous humor outflow in glaucoma eyes
Source: Nat Commun. 2025 Oct 27;16:9441. doi: 10.1038/s41467-025-65475-8 (PMC12559184; doi:10.1038/s41467-025-65475-8)
Supplement: Supplementary file 7 — Supplementary Data 5 [file 41467_2025_65475_MOESM7_ESM.xlsx]

## Sheet: Sheet1
Supplementary Data 5. FPKM and fold changes in Figures 4, 6, and 8
FPKM in Figure 4
Gene name	Sample name	Mean	SD
MGP	6+	7.91	4.519
	6-	0.7698	0.3269
	pTM	8.274	3.989
AQP1	6+	95.29	45.52
	6-	1.65	0.4148
	pTM	0.6103	0.8486
ABCG2	6+	9.019	5.436
	6-	0.5155	0.06009
	pTM	0.2264	0.0878
NES	6+	61.31	0.02846
	6-	82.8	5.894
	pTM	14.66	2.896
POU5F1	6+	5.632	4.649
	6-	13.93	1.425
	pTM	0.0199	0.02302
SOX2	6+	6.271	2.66
	6-	1.893	0.3105
	pTM	0.006475	0.01295
NOTCH1	6+	17.04	5.046
	6-	6.325	0.5982
	pTM	3.248	0.6489
NANOG	6+	0.3227	0.2327
	6-	0.696	0.1336
	pTM	0	0
IL1A	6+	0.2325	0.08972
	6-	0.7666	0.1149
SERPINE1	6+	82.37	13.96
	6-	1202	145.7
VAV3	6+	0.8937	0.0535
	6-	0.1198	0.01328
COL8A1	6+	0.6248	0.02213
	6-	28.46	1.264
TYRP1	6+	0.9671	0.0335
	6-	0.1243	0.06411
Fold change in Figure 4
Gene name	Sample name	Mean	SD
MGP	6+	1.001	0.05169
	6-	0.03331	0.001964
	pTM	6.406	0.9878
AQP1	6+	1.025	0.285
	6-	0.1253	0.03143
	pTM	0.009186	0.001874
ABCG2	6+	1.032	0.3031
	6-	0.3022	0.05772
	pTM	0.05301	0.01765
NES	6+	1.006	0.132
	6-	2.224	0.2788
	pTM	0.161	0.03242
POU5F1	6+	1.002	0.08244
	6-	2.481	0.7399
	pTM	0.01026	0.002035
SOX2	6+	1.005	0.1214
	6-	0.3548	0.07472
	pTM	0.001546	0.002678
NOTCH1	6+	1.016	0.2189
	6-	0.2546	0.05856
	pTM	0.1273	0.02688
NANOG	6+	1.016	0.214
	6-	0.2956	0.03825
	pTM	0.05889	0.02406
IL1A	6+	1.005	0.1192
	6-	2.028	0.03555
SERPINE1	6+	1.014	0.2059
	6-	9.405	1.007
VAV3	6+	1.011	0.1743
	6-	0.0503	0.01161
COL8A1	6+	1.009	0.1586
	6-	25.09	5.397
TYRP1	6+	1.045	0.3965
	6-	0.09969	0.002093
FPKM in Figure 6
Gene name	Sample name	Mean	SD
NES	U	14.66	2.896
	T	31.59	8.94
NOTCH1	U	3.248	0.6489
	T	10.79	1.334
POU5F1	U	0.0199	0.02302
	T	7.941	4.845
SOX2	U	0.006475	0.01295
	T	2.472	1.408
NANOG	U	0	0
	T	0.4128	0.2779
MKI-67	U	2.943	2.963
	T	13.21	2.623
NEAT1	U	11.17	4.483
	T	15.24	6.402
MGP	U	8.274	3.989
	T	2.179	1.547
AQP1	U	0.6103	0.8486
	T	4.902	0.4987
Fold change in Figure 6
Gene name	Sample name	Mean	SD
NES	U	1.013	0.2039
	T	3.806	0.3694
NOTCH1	U	1.015	0.2143
	T	14.75	0.9576
POU5F1	U	1.014	0.2011
	T	196.4	51.23
SOX2	U	0.00246	0.004261
	T	1.009	0.1662
NANOG	U	1.074	0.4386
	T	22.8	1.583
MKI-67	U	1.034	0.3408
	T	11.59	2.505
NEAT1	U	1.045	0.3638
	T	13.11	6.733
MGP	U	1.008	0.1555
	T	0.2561	0.05772
AQP1	U	1.013	0.2067
	T	7.92	0.9795
Normalized pTM cellularity in Figure 8A
Sample name	Mean	SD
iPSC (low)	1.124	0.03783
iPSC (high)	1.345	0.1242
iPSC-TM (4 days)	1.918	0.1414
iPSC-TM (15-18 days)	1.763	0.06076
pTM	1	0.09066
Paraspeckle amount in Figure 8A
Sample name	Mean	SD
iPSC	2.452	4.19
iPSC-TM (5 days)	44.72	34.67
iPSC-TM (16 days)	71.94	43.76
pTM	7.414	8.317
Fold change in Figure 8B and C
Gene name	Sample name	Mean	SD
NEAT1_2	iPSC	1.04	0.3545
	4d iPSC-TM	16.64	1.534
	12d iPSC-TM	31.31	4.417
	17d iPSC-TM	18.12	4.118
	24d iPSC-TM	27.37	5.574
	pTM of donor 7	28.01	1.647
	pTM of donor 9	34.46	5.033
menRNA	iPSC	1.026	0.2928
	4d iPSC-TM	0.8971	0.205
	12d iPSC-TM	0.9634	0.2649
	17d iPSC-TM	0.6804	0.2172
	24d iPSC-TM	0.6289	0.02627
	pTM of donor 7	0.2574	0.031
	pTM of donor 9	0.2934	0.008046
Fold change in Figure 8D
Sample name	Mean	SD
12h	623.7	164.9
48h	1984	279.2
Paraspeckle amount in Figure 8E
Sample name	Mean	SD
12h-Control	8.5	7.406
12h-menRNA	24.03	18.75
48h-Control	10.88	10.88
48h-menRNA	35.31	27.51
