# Supplementary material for: iPSC-derived ITGA6-positive cells restore aqueous humor outflow in glaucoma eyes
Source: Nat Commun. 2025 Oct 27;16:9441. doi: 10.1038/s41467-025-65475-8 (PMC12559184; doi:10.1038/s41467-025-65475-8)
Supplement: Supplementary file 10 — Source Data [file 41467_2025_65475_MOESM10_ESM.xlsx]

## Sheet: Figure 2
Figure 2b
		ITGA6+ ratio									ITGA6- ratio
		Sample 1	Sample 2	Sample 3	Sample 4	Sample 5	Sample 6	Sample 7	Sample 8	Ave.	Sample 1	Sample 2	Sample 3	Sample 4	Sample 5	Sample 6	Sample 7	Sample 8	Ave.
	pTM	0.0632	0.0864	0.0566						0.06873	0.937	0.9136	0.9434						0.9313
	iPSC-TM CM	0.428	0.591	0.556	0.428	0.608	0.267	0.328	0.297	0.4379	0.572	0.409	0.444	0.572	0.392	0.733	0.672	0.703	0.5621
	iPSC-TM-RC	0.692	0.47							0.581	0.308	0.53							0.419
Figure 2e
	Sample Name	Target Name	Ct
	ITGA6+	GAPDH	16.1612
	ITGA6+	GAPDH	16.5413
	ITGA6+	GAPDH	15.4324
	ITGA6+	STC1	23.6498
	ITGA6+	STC1	23.6958
	ITGA6+	STC1	23.8229
	ITGA6+	NEAT1	22.7407
	ITGA6+	NEAT1	23.3078
	ITGA6+	NEAT1	23.179
	ITGA6+	IER3	21.8516
	ITGA6+	IER3	21.8229
	ITGA6+	IER3	21.9516
	ITGA6-	GAPDH	15.7508
	ITGA6-	GAPDH	15.938
	ITGA6-	GAPDH	15.8542
	ITGA6-	STC1	22.569
	ITGA6-	STC1	22.7826
	ITGA6-	STC1	22.7668
	ITGA6-	NEAT1	19.6772
	ITGA6-	NEAT1	19.7759
	ITGA6-	NEAT1	19.9532
	ITGA6-	IER3	20.2122
	ITGA6-	IER3	20.2432
	ITGA6-	IER3	20.424
Figure 2i
		pTM cellularity/dish												Ave.	S.D.
	pTM	600	589	1130	853	1094								853.2	259.1
	ITGA6-	451	503	757	644	578	568	432	536	647	893	674	932	634.583	160
	ITGA6+	1995	1931	1435	1342	1147	880	1446	673					1356.13	461.4

## Sheet: Figure 3
		Days	IOP(mmHg)
Figure 3c			WT										Ave.	G with 40.6% ITGA6+iPSC-TM								Ave.	G with 22.8 % ITGA6+iPSC-TM								Ave.	G+PBS								Ave.	WT (EGFP)								Ave.
	Ad5-MYOCY437H injection	0	15.67	13.67	14.67	13	11.33	10.33	13.67	12.67	12.33	10	12.73	13	11.33	13	12	13	10.67	14	15	12.75	11	12.67	15	14	13.33	13.67	13.33	13	13.25	15.33	13	12.67	14.44	13.67	12.33	12	12.33	13.22	13	12.67	13.67	13.67	10.67	11	14.33	14.33	12.92
		15	13.33	15.67	14.67	14.67	14.67	14	14.67	13.67	13.67	7	13.6	17.67	18.67	15.33	19	18				17.73	13.67	19	13.67	18	17.67	18	14.67	15	16.21	15.67	19	13.67	19	18.33	13.67	13	21.67	16.75	13	14.67	14.33	14	14	14	14.67	14.67	14.17
		16	13.33	14.33	14	14.67	14.33	15	14.33	13.67	12	7.67	13.33	19	19.67	20	23	14				19.13	16.67	16	20	19.67	19	15	17.67	19.6	17.95	11	17.33	17.33	18.5	18	22.33	16	15.67	17.02	15	15.33	15.33	14.67	15.33	15	15.67	16.33	15.33
		21	13.67	14.33	15.33	15.33	15.67	15.33	15.33	16	15.67	11.67	14.83	20.33	19.33	18.33	23.67	18	22.67	20.67	18.67	20.21	15	15	19.33	18.33	18	24	18.67	19.33	18.46	11	19	19.33	14	17.67	18.67	12.67	15.33	15.96	14	14	15	15	14.33	15	10.33	12.67	13.79
	Cell transplantation	25	15.67	15	13.33	15.33	15	15	15.67	13	15.33	13	14.63	21	21	18.67	22	17				19.93	17.67	20	18.33	16.67	17.67	21	19	18	18.54	18	17	16	19	16.33	17	21.67	17	17.75	14	15.67	15.33	13.33	15.33	13.67	13.33	12	14.08
		35	14	15	16	15	15	15	15.67	16	13	14.33	14.9	20	18	18	18	18	13.7	13.7	15	16.8	18.67	17	17.67	15.67	16.33	19.33	17	17.67	17.42	17.33	18	17	20	19	17	15.33	20.67	18.04	17	17	12.67	15	15.67	15.33	13.33	14.67	15.08
		42	13.67	14.33	12	11.67	15.67	14.67	13.67	14.67	15	15	14.04	17	16	19	15	17.67	15	13.7	15	16.05	13.67	15	15	16	8.67	18	15	14	14.42	15.67	16.33	18	17.67	16.67	18.33	19	17	17.33	15	14	14.33	13.67	15.67	14.33	14.33	14.67	14.5
		49	13.33	14.33	12	13	14	13	13	14	14	14.33	13.5	14	17.33	11.33	14.33	12.67	14.3	14.7	14.7	14.17	15.67	14.67	13.67	16	13.5	17	14.83	16.67	15.25	20	15.67	20	18	18.33	17.33	16.33	15.67	17.67	14.67	14.67	15	15	16	14.67	15.33	14.67	15
		56	15	15	14.33	11.67	14.33	13.67	15	14.33	15	15	14.33	14.67	17.33	13.33	13.67	14.67	13	14	14.7	14.42	12.67	17	16.5	14.33	12.33	16.33	14.33	13.67	14.65	16.33	18.33	18.33	18.67	17	16.67	19	16.33	17.58	14	14	14	12.67	15.33	12	14.33	14	13.79
		63	12.67	14	13.33	13.33	17	15	16.67	11.33	15.33	11.67	14.03	14	14.67	16	17.33	11.33	15	13.33	15	14.58	14	15	12.67	17	15.33	15	13.33	13	14.42	18	18.33	18	18.33	12.33	18	18.33	16.67	17.25	17	16	14	12.33	14	14.67	14	11.33	14.17
		70	14.67	14	15	15	12.67	15.67	15.33	10	13	15	14.03	14.67	15.33	15	16.33	15	12.67	14.67	15	14.83	12.33	13.33	13	14.33	11.33	15.33	14.67	13.67	13.5	17	16.67	16	16.33	18	19.33	15.67	19.33	17.29	15	13.33	14	14.67	14.67	10.67	14.67	14.33	13.92
Figure 3d		Days	Percentage of dIOP (%)
			WT										Ave.	G with 40.6% ITGA6+iPSC-TM								Ave.	G with 22.8 % ITGA6+iPSC-TM								Ave.	G+PBS								Ave.	WT (EGFP)								Ave.
		25	6.8	2.7	-9.5	4.8	2.7	2.7	6.8	-12.3	4.8	-12.3	-0.28	5.2	5.2	-6.6	9.5	-17.1	8.7	-0.1	-10.9	-0.7625	-4.7	7.5	-0.9	-11	-4.7	11.9	2.6	-2.8	-0.2625	1.1	-4.7	-11.3	6.3	-9	-4.7	17.9	-4.7	-1.138	-0.7	10	8	-5.8	8	-3.1	-5.8	-17.5	-0.8625
		35	7.6	2.7	-7.9	4.9	2.7	2.7	6.8	-10	5.6	-11.2	0.39	5.5	6.1	-6.8	11.7	-16.1	14.4	-0.2	-13.5	0.1375	-4.4	8.8	-1	-11.7	-5.1	12.9	2.9	-2.8	-0.05	1.2	-4.4	-10.6	6	-7.7	-4.7	25.2	-3.9	0.1375	-0.6	9.2	9.7	-5.1	7.8	-2.8	-5.8	-14.3	-0.2375
		42	7.8	2.8	-10.6	6.3	2.6	2.7	7.8	-10.9	4.9	-10.7	0.27	6.5	6.9	-6.5	14	-16.4	-38	-51.1	-38	-15.33	-6.1	10	-1.1	-11.4	-9.6	13.9	3.3	-3.6	-0.575	1.3	-4.9	-10	6.8	-8.8	-4.4	20.4	-4.7	-0.5375	-0.7	11.2	8.6	-5.6	7.8	-3	-5.4	-14.3	-0.175
		49	-9.5	-1.9	-21.7	-12.3	-4.3	-12.3	-12.3	-4.3	-4.3	-1.9	-8.48	-42.1	-14.8	-75.6	-38.9	-57.1	-44.8	-40.8	-40.8	-44.36	-18.1	-26.1	-35.3	-15.6	-37	-8.8	-24.7	-11	-22.08	11	-13.6	11	1.1	2.9	-2.7	-9	-13.6	-1.612	3.9	3.9	6	6	11.9	3.9	8	3.9	5.938
		56	2.7	2.7	-1.9	-25.1	-1.9	-6.8	2.7	-1.9	2.7	2.7	-2.41	-35.7	-14.8	-49.3	-45.6	-35.7	-59.2	-47.9	-40.8	-41.13	-46	-8.8	-12.1	-29.1	-50	-13.3	-29.1	-35.3	-27.96	-9	2.9	2.9	4.7	-4.7	-6.8	6.3	-9	-1.588	-0.7	-0.7	-0.7	-11.3	8	-17.5	1.6	-0.7	-2.75
		63	-15.2	-4.3	-9.5	-9.5	14.1	2.7	12.4	-28.9	4.8	-25.1	-5.85	-42.1	-35.7	-24.4	-14.8	-75.6	-38	-55.3	-38	-40.49	-32.1	-23.3	-46	-8.8	-20.7	-23.3	-38.8	-42.3	-29.41	1.1	2.9	1.1	2.9	-44.4	1.1	2.9	-6.8	-4.9	17.1	11.9	-0.7	-14.4	-0.7	3.9	-0.7	-24.4	-1
		70	0.5	-4.3	2.7	2.7	-15.2	6.8	4.8	-46	-12.3	2.7	-5.76	-35.7	-29.8	-32.7	-21.9	-32.7	-63.4	-41.1	-38	-36.91	-50	-38.8	-42.3	-29.1	-63.3	-20.7	-26.1	-35.3	-38.2	-4.7	-6.8	-11.3	-9	1.1	7.9	-13.6	7.9	-3.563	6	-5.8	-0.7	3.9	3.9	-32.1	3.9	1.6	-2.413
Figure 3e		Weeks	dIOP (mmHg)
			49.7% ITGA6+ iPSC-TM										Ave.	3.9% ITGA6+ iPSC-TM								Ave.
		1	3.8	-3	-0.9	6.3	-1.9	2.3	-3.4	-0.2			0.375	2.3	-4.1	-7.5	-3.4	-2.5				-3.04
		2	-8.9	-2.3	-2.6	-1	-6.3	-0.2	-5.1	-3.2			-3.7	2	-2.1	-3.3	-3.7	-2.5				-1.92
		3	-11.9	-0.3	-2.6	-0.9	-3.3	0.1	0.6	-2			-2.538	-0.7	-2.2	-5.6	4.8	-3.2				-1.38
		4	-4.9	-1.9	-3	1.3	-1.6	-1.9	-5.9	4			-1.738	-0.5	2.4	-0.5	0.1	1.2				0.54
		5	-2.6	-0.3	-4	-2.2	-1.9	-1.2	-1.6	-3			-2.1	-3	-0.6	2.7	3.5	4.2				1.36
		6	-4.2	4.4	-5.3	-1.7	1.1	-2.9	-5.1	-1			-1.838	-4	-1.9	0	-0.5	0.7				-1.14
		7	-7.2	0.3	-1.3	-3.2	-3.9	-2.9	-5.6	-3.6			-3.425	-3	-1.9	2	3.5					0.15
		8	-3.2	2.1	-3.3	-5.5	-6.9	-1.2	-4.9	-2.2			-3.138	-0.3	-1.6	-2	0.1	1.2				-0.52
Figure 3f		Cr (nl/min/mmHg)
		Eye1	Eye2	Eye3	Eye4	Eye5	Eye6	Eye7	Eye8	Ave.
	49.7% ITGA6+ iPSC-TM	30.6	27.8	13.8	15.2	17.4	12.4	15.1	18.7	18.88
	3.9% ITGA6+ iPSC-TM	18.7	1.78	15.2	3.8	10.1				9.916

## Sheet: Figure 4
Figure 4a							Figure 4e
	Sample Name	Target Name	Ct					Sample Name	Target Name	Ct
	6+	GAPDH	18.7059					6+	GAPDH	16.038
	6+	GAPDH	18.8795					6+	GAPDH	16.2298
	6+	GAPDH	18.6477					6+	GAPDH	16.3377
	6+	MGP	26.234					6+	IL1A	28.7795
	6+	MGP	26.1723					6+	IL1A	29.1228
	6+	MGP	26.0862					6+	IL1A	28.8939
	6+	AQP1	22.6668					6+	SERPINE1	20.9751
	6+	AQP1	22.1248					6+	SERPINE1	21.279
	6+	AQP1	22.87					6+	SERPINE1	21.5619
	6+	ABCG2	25.9182					6+	VAV3	26.6031
	6+	ABCG2	26.8046					6+	VAV3	27.0227
	6+	ABCG2	26.1895					6+	VAV3	26.5384
	6+	NES	23.1724					6+	COL8A1	26.686
	6+	NES	22.9689					6+	COL8A1	26.2408
	6+	NES	23.346					6+	COL8A1	26.3198
	6+	POU5F1	24.3411					6+	TYRP1	26.5447
	6+	POU5F1	24.4569					6+	TYRP1	25.7124
	6+	POU5F1	24.5789					6+	TYRP1	26.6399
	6+	SOX2	29.1006
	6+	SOX2	28.954					6-	GAPDH	16.1582
	6+	SOX2	28.7557					6-	GAPDH	15.8352
	6+	NOTCH1	22.7667					6-	GAPDH	15.7088
	6+	NOTCH1	22.5326					6-	IL1A	27.5844
	6+	NOTCH1	22.1603					6-	IL1A	27.6136
	6+	NANOG	23.4209					6-	IL1A	27.6347
	6+	NANOG	22.8401					6-	SERPINE1	17.839
	6+	NANOG	22.8691					6-	SERPINE1	17.5696
								6-	SERPINE1	17.8197
	6-	GAPDH	20.1053					6-	VAV3	30.497
	6-	GAPDH	19.9197					6-	VAV3	31.1695
	6-	GAPDH	20.0889					6-	VAV3	30.6189
	6-	MGP	32.4662					6-	COL8A1	21.6557
	6-	MGP	32.305					6-	COL8A1	21.1455
	6-	MGP	32.3316					6-	COL8A1	21.6582
	6-	AQP1	26.6488					6-	TYRP1	29.3067
	6-	AQP1	26.6485					6-	TYRP1	29.3598
	6-	AQP1	27.3369					6-	TYRP1	29.3073
	6-	ABCG2	28.2269
	6-	ABCG2	28.7782
	6-	ABCG2	28.5138
	6-	NES	22.6594
	6-	NES	22.4697
	6-	NES	22.2961
	6-	POU5F1	24.6328
	6-	POU5F1	24.0191
	6-	POU5F1	24.7928
	6-	SOX2	32.1248
	6-	SOX2	31.5331
	6-	SOX2	31.5884
	6-	NOTCH1	25.2553
	6-	NOTCH1	24.6051
	6-	NOTCH1	24.6622
	6-	NANOG	25.2012
	6-	NANOG	25.3219
	6-	NANOG	24.9614
	pTM	GAPDH	19.9716
	pTM	GAPDH	19.7988
	pTM	GAPDH	19.9145
	pTM	MGP	24.5507
	pTM	MGP	24.4784
	pTM	MGP	24.9132
	pTM	AQP1	30.5876
	pTM	AQP1	30.7113
	pTM	AQP1	30.1704
	pTM	ABCG2	27.3571
	pTM	ABCG2	27.0721
	pTM	ABCG2	26.452
	pTM	NES	26.3373
	pTM	NES	26.8412
	pTM	NES	26.7909
	pTM	POU5F1	31.9903
	pTM	POU5F1	32.5693
	pTM	POU5F1	32.1351
	pTM	SOX2	Undetermined
	pTM	SOX2	37.837
	pTM	SOX2	Undetermined
	pTM	NOTCH1	30.4008
	pTM	NOTCH1	30.7059
	pTM	NOTCH1	30.0936
	pTM	NANOG	32.57
	pTM	NANOG	31.3075
	pTM	NANOG	31.3947

## Sheet: Figure 5
Figure 5d	TM cellularity/section							Figure 5e	SC cellularity/section
	WT	WT (EGFP)	G+PBS	G with 22.8 % ITGA6+iPSC-TM	G with 40.6% ITGA6+iPSC-TM				WT	WT (EGFP)	G+PBS	G with 22.8 % ITGA6+iPSC-TM	G with 40.6% ITGA6+iPSC-TM
	18	16	15	20	40				18	19	11	17	13
	24	25	18	25	33				23	16	18	14	14
	20	23	18	18	43				19	13	17	19	17
	23	30	34	18	28				27	21	16	25	16
	20	25	20	13	28				20	14	17	15	19
	14	29	19	23	28				21	22	12	17	17
	19	21	23	17	28				23	20	13	22	15
	31	32	27	18	29				21	24	9	27	25
	27	30	21	17	30				26	25	13	16	18
	37	22	13	13	25				22	19	16	17	18
	18	15	10	12	29				10	14	15	18	21
	32		21	18	26				22		15	16	29
	21		12	24	28				18		13	19	23
	20		15	19	20				16		14	14	27
	24		11	19	20				20		14	24	23
			9	22	25						13	22	24
			16	23	27						11	18	28
			7	18	18						20	21	25
			17	15	21						14	20	27
			16	17	15						14	10	28
			18	21	20						23	21	20
			12	15	16						17	18	32
			18	18	18						29	21	24
			16	20	9						21	15	22
			21		23						13		17
			13		25						12		23
			13		21						15		22
					18								25
Figure 5f		Ad5-MYOC-Cellularity/section			Figure 5G-Rright pannel		Tg-Cellularity/section			Figure 5G-Left pannel		TM cellularity/section	SC cellularity/section
		TM	SC				TM	SC			3.9 % ITGA6+iPSC-TM	23	16
	22.8 % ITGA6+iPSC-TM	2	0			3.9 % ITGA6+iPSC-TM	0	0				26	17
		0	0				0	0				19	16
		0	0				0	0				14	11
		0	0				0	0				14	6
		0	0				0	0				12	4
		0	0				0	0				22	5
		0	0				0	0				10	10
		0	0				0	0					11
		0	0				0	0			49.7 % ITGA6+iPSC-TM	24	15
		0	0			49.7 % ITGA6+iPSC-TM	2	0				32	9
	40.6 % ITGA6+iPSC-TM	2	1				3	1				29	22
		0	2				0	0				30	18
		0	1				0	0				28	28
		0	0				0	0				26	31
		0	0				0	0				48	28
		0	0				1	1				85	30
		0	0				0	1
		0	0
		0	0
		0	0
		0	0
		0	0
		0	0
		0	0
		0	0
		0	0
		0	0
		0	0
		0	0
		0	0
		0	0
		0	0
		0	0

## Sheet: Figure 6
Figure 6a-left panel		pTM cellularity/dish					Figure 6a-right panel
		pTM	Co-culture	Co-culture with LPC				Sample Name	Target Name	Ct
		135	199	212				Male iPSCs	ACTB	21.7739
		179	250	194				Male iPSCs	ACTB	21.6402
		151	217	203				Male iPSCs	ACTB	21.987
		152	202	178				Male iPSCs	SRY	24.0484
	Ave.	154.3	217	196.8				Male iPSCs	SRY	23.9208
								Male iPSCs	SRY	23.9607
Figure 6f								Female pTM	ACTB	22.6427
	Sample Name	Target Name	Ct					Female pTM	ACTB	22.5215
	U	GAPDH	19.9716					Female pTM	ACTB	22.5983
	U	GAPDH	19.7988					Female pTM	SRY	Undetermined
	U	GAPDH	19.9145					Female pTM	SRY	Undetermined
	U	NES	26.3373					Female pTM	SRY	Undetermined
	U	NES	26.8412
	U	NES	26.7909					Mixture	ACTB	22.2611
	U	NOTCH1	30.4008					Mixture	ACTB	22.2379
	U	NOTCH1	30.7059					Mixture	ACTB	21.7965
	U	NOTCH1	30.0936					Mixture	SRY	24.9945
	U	POU5F1	31.9903					Mixture	SRY	25.0788
	U	POU5F1	32.5693					Mixture	SRY	24.9827
	U	POU5F1	32.1351
	U	SOX2	Undetermined					Co-culture	ACTB	21.9896
	U	SOX2	37.837					Co-culture	ACTB	21.9064
	U	SOX2	Undetermined					Co-culture	ACTB	21.9769
	U	NANOG	32.57					Co-culture	SRY	24.9108
	U	NANOG	31.3075					Co-culture	SRY	25.2924
	U	NANOG	31.3947					Co-culture	SRY	25.0239
	U	MKI-67	30.7195
	U	MKI-67	31.3902					Co-culture with LPC	ACTB	21.6469
	U	MKI-67	31.5753					Co-culture with LPC	ACTB	21.4137
	U	NEAT1	22.8801					Co-culture with LPC	ACTB	21.5543
	U	NEAT1	22.4308					Co-culture with LPC	SRY	24.6843
	U	NEAT1	22.8454					Co-culture with LPC	SRY	24.7965
	U	MGP	24.5507					Co-culture with LPC	SRY	24.7115
	U	MGP	24.4784
	U	MGP	24.9132
	U	AQP1	30.5876
	U	AQP1	30.7113
	U	AQP1	30.1704
	T	GAPDH	19.2653
	T	GAPDH	19.361
	T	GAPDH	19.3335
	T	NES	24.7111
	T	NES	24.9867
	T	NES	24.7813
	T	NOTCH1	25.8399
	T	NOTCH1	26.0159
	T	NOTCH1	25.9765
	T	POU5F1	23.7297
	T	POU5F1	24.5094
	T	POU5F1	23.9839
	T	SOX2	30.1888
	T	SOX2	29.9392
	T	SOX2	30.4138
	T	NANOG	27.4435
	T	NANOG	27.34
	T	NANOG	27.243
	T	MKI-67	27.1875
	T	MKI-67	27.4204
	T	MKI-67	26.813
	T	NEAT1	23.6365
	T	NEAT1	23.7889
	T	NEAT1	23.5826
	T	MGP	26.1213
	T	MGP	26.3446
	T	MGP	25.7176
	T	AQP1	26.8907
	T	AQP1	26.7815
	T	AQP1	27.1385

## Sheet: Figure 7
Figure 6c		Paraspeckle amount					Figure 6b		ITGA6 intensity (a.u.)
		ITGA6+ iPSC-TM	ITGA6- iPSC-TM	pTM					ITGA6+ iPSC-TM	ITGA6- iPSC-TM	pTM
		24	19	4					153097	75512	91416
		62	25	5					780830	67013	53176
		11	7	5					444023	63135	39399
		33	3	4					103825	22477	31665
		58	10	3					242177	116849	54529
		35	15	2					184528	12012	48672
		64	14	3					146632	83768	68970
		135	4	4					670132	96410	47717
		36	29	3					838900	132443	54883
		9	3	3					273391	104399	38197
		70	8	4					1077215	131989	44806
		27	20	4					1294110	35466	62446
		10	4						958835	58187
		25	6						495353	31054
		55	1						285714	44921
		97	20						499141	558512
		36	1						237183	60485
		72	28						267750	359136
		16	16						450957	208153
		36	22						973356	92165
		33							669797
		61							58751
		25							80773
		56							1427052
		131							1081994
	Ave.	48.68	12.75	3.667				Ave.	547821	117704	52990				GAPDH			NONO			SFPQ					ITGA6						GAPDH					Ki-67					Ki-67				Ki-67
Figure 7d		Sample Name	Target Name	Ct	Ave.		Figure 7e		Sample Name	Target Name	Protein level relative to GAPDH
		siRNA control	GAPDH	16.7097	17.372				siRNA control	ITGA6	1
		siRNA control	GAPDH	17.2314					siRNA control	ITGA6	1
		siRNA control	GAPDH	18.1749					siRNA control	ITGA6	1
		siRNA control	NEAT1	22.7467	22.979				siRNA control	Ki-67	1
		siRNA control	NEAT1	22.7883					siRNA control	Ki-67	1
		siRNA control	NEAT1	23.4021					siRNA control	Ki-67	1
		siRNA NEAT1	GAPDH	16.8574	17.201				siRNA NEAT1	NONO	1
		siRNA NEAT1	GAPDH	17.0274					siRNA NEAT1	NONO	1
		siRNA NEAT1	GAPDH	17.718					siRNA NEAT1	NONO	1
		siRNA NEAT1	NEAT1	24.4332	24.432				siRNA NEAT1	SFPQ	1
		siRNA NEAT1	NEAT1	24.2774					siRNA NEAT1	SFPQ	1
		siRNA NEAT1	NEAT1	24.5851					siRNA NEAT1	SFPQ	1
									siRNA control	ITGA6	0.324201
									siRNA control	ITGA6	0.596643
									siRNA control	ITGA6	0.781395
									siRNA control	Ki-67	0.773757
									siRNA control	Ki-67	0.811594
									siRNA control	Ki-67	0.676015
									siRNA NEAT1	NONO	0.732327
									siRNA NEAT1	NONO	0.83599
									siRNA NEAT1	NONO	0.686638
									siRNA NEAT1	SFPQ	0.974716
									siRNA NEAT1	SFPQ	0.742507
									siRNA NEAT1	SFPQ	0.705728
Figure 7g		Endogenous cells numble				Figure 7i		iPSC-TM numble
		siRNA control	siRNA NEAT1					siRNA control	siRNA NEAT1		Figure 7f		pTM cellularity/dish
		69	54					32	8				pTM	siRNA control	siRNA NEAT1
		68	11					23	43				461	934	523
		32	55					80	29				512	865	616
		67	41					27	9				502	696	395
		43	34					56	23			Ave.	491.7	831.7	511.3
		63	46					54	31
		50	55					33	56
		53	27					24	10
		36	31					17	57		Figure 7h		Ratio of pTM/iPSC-TM
		47	44					21	8				siRNA control	siRNA NEAT1	pTM
		46	61					46	14				1.29578	0.692899	0.076647
		65	25					69	12				0.680245	0.540825	0.103355
		52	40					46	45				0.993718	0.374763	0.129401
		28	38					25	7			Ave.	0.9899	0.5362	0.1031
		36	30					34	56
		36	45					21	16
		40	51					9	40
		35	38					26	24
		26	55					25	93
		34	10					22	33
		33	34					19	38
		46	25					29	52
		34	30					33	32
		27	43					23	14
		31	14					14	15
		40	37					38	11
		51	35					32	22
		70	53					24	11
		46	34					34	20
		38	47					41	22
		46	44					59	16
		45	51					27	20
		59	34					47	22
		36	70					41	19
		44	50					22	14
		39	51					53	3
		26	45					52	6
		33	48					31	11
		32	48					37	17
		32	26					32	16
		22	19					10	21
		53	40					46	15
		48	29					43	25
		77	57					11	20
		47	22					37	22
		25	37					24	15
		18	47					17	52
			36					24	87
			34						78
			36						76
			68						94
			49						77
			35						53
			33						66
			33						61
			29						5
			31						56
			41						18
			54						60
			31						16
			15						22
			24						14
			31						3
			15						20
			18						16
			19						97
			29						83
			18				Ave.	33.13	32.34
	Ave.	43.06	37.35

## Sheet: Figure 8
Figure 8a-left panel		Normalized pTM cellularity							Figure 8a-right panel		Paraspeckle amount
		iPSC (low)	iPSC (high)	iPSC-TM (4 days)	iPSC-TM (15-18 days)	pTM					iPSC	iPSC-TM (5 days)	iPSC-TM (16 days)	pTM
		1.15094	1.48805	2.06307	1.64206	0.933333					2	78	55	16
		1.13962	1.27044	1.78056	1.82725	1.16352					9	16	84	7
		1.0805	1.27547	1.91113	1.81989	0.903145					2	57	7	2
					1.74496	1.13059					2	107	71	0
					1.8077	0.837862					3	34	30	0
					1.73414	1.03155					10	27	53	14
					1.79567	0.943879					10	41	63	20
					1.78349	1.12329					4	29	42	3
					1.70918	0.93283					2	16	29	2
						1.06243					1	33	60	2
						0.971205					0	9	93	7
						0.966361					0	11	28	7
						0.975474					0	20	37	0
						0.995835					0	19	130	5
						1.02869					0	38	149	3
	Ave.	1.124	1.345	1.918	1.763	1					0	57	160	10
											0	56	158	5
											0	53	6	5
											0	83	7	1
											0	22	42	2
Figure 8b and 8c					Figure 8d						0	83	105	32
	Sample Name	Target Name	Ct			Sample Name	Target Name	Ct			0	65	64	32
	iPSC	GAPDH	14.194			12h control	GAPDH	18.48			3	128	59	3
	iPSC	GAPDH	14.571			12h control	GAPDH	18.62			20	116	84	10
	iPSC	GAPDH	14.431			12h control	GAPDH	18.79			8	144	55	5
	iPSC	NEAT1_2	24.301			12h control	menRNA	29.42			7	11	52	8
	iPSC	NEAT1_2	24.794			12h control	menRNA	29.54			2	75	146	6
	iPSC	NEAT1_2	25.302			12h control	menRNA	29.34			4	41	76	6
	iPSC	menRNA	28.666								15	113	61	2
	iPSC	menRNA	28.47			12h menRNA	GAPDH	18.57			3	23	83
	iPSC	menRNA	27.907			12h menRNA	GAPDH	17.94			6	49	18
						12h menRNA	GAPDH	18.32			0	34	68
	4d iPSC-TM	GAPDH	15.513			12h menRNA	menRNA	19.71			0	65	46
	4d iPSC-TM	GAPDH	15.062			12h menRNA	menRNA	19.82			0	23	170
	4d iPSC-TM	GAPDH	15.276			12h menRNA	menRNA	19.92			0	22	67
	4d iPSC-TM	NEAT1_2	21.782								0	17	100
	4d iPSC-TM	NEAT1_2	21.594			48h control	GAPDH	19			0	24	109
	4d iPSC-TM	NEAT1_2	21.518			48h control	GAPDH	19.23			0	60	64
	4d iPSC-TM	menRNA	29.199			48h control	GAPDH	19.21			0	23	170
	4d iPSC-TM	menRNA	29.223			48h control	menRNA	32.88			0	9	68
	4d iPSC-TM	menRNA	29.831			48h control	menRNA	32.22			0	43	88
						48h control	menRNA	32.64			0	94	7
	12d iPSC-TM	GAPDH	16.496								0	6	53
	12d iPSC-TM	GAPDH	16.349			48h menRNA	GAPDH	19.68			0	18	12
	12d iPSC-TM	GAPDH	16.203			48h menRNA	GAPDH	19.94			5	20	78
	12d iPSC-TM	NEAT1_2	21.706			48h menRNA	GAPDH	19.93			3	24	32
	12d iPSC-TM	NEAT1_2	22.032			48h menRNA	menRNA	22.1			6	47	122
	12d iPSC-TM	NEAT1_2	21.634			48h menRNA	menRNA	22.6			12	40	104
	12d iPSC-TM	menRNA	30.005			48h menRNA	menRNA	22.18			2	9	33
	12d iPSC-TM	menRNA	30.344								2	36	82
	12d iPSC-TM	menRNA	30.822								13	32	89
											11	16
	17d iPSC-TM	GAPDH	14.659								2	16
	17d iPSC-TM	GAPDH	14.908								4	3
	17d iPSC-TM	GAPDH	14.711								6	17
	17d iPSC-TM	NEAT1_2	20.723								0	19
	17d iPSC-TM	NEAT1_2	20.903								0	19
	17d iPSC-TM	NEAT1_2	21.394								0	47
	17d iPSC-TM	menRNA	28.859								0	47
	17d iPSC-TM	menRNA	29.808								0	106
	17d iPSC-TM	menRNA	29.279								0	93
											0	122
	24d iPSC-TM	GAPDH	15.353								0	74
	24d iPSC-TM	GAPDH	15.544								0	9
	24d iPSC-TM	GAPDH	14.846								0	19
	24d iPSC-TM	NEAT1_2	21.015								0
	24d iPSC-TM	NEAT1_2	20.57								0
	24d iPSC-TM	NEAT1_2	21.09								0
	24d iPSC-TM	menRNA	29.876								0
	24d iPSC-TM	menRNA	29.922								0
	24d iPSC-TM	menRNA	29.803								0
											0
	pTM of donor 7	GAPDH	19.57								0
	pTM of donor 7	GAPDH	19.81							Ave.	2.452	44.72	71.94	7.414
	pTM of donor 7	GAPDH	19.68
	pTM of donor 7	NEAT1_2	23.09
	pTM of donor 7	NEAT1_2	23.25
	pTM of donor 7	NEAT1_2	23.29		Figure 8e		Paraspeckle amount						Figure 8h		pTM cellularity/mm2
	pTM of donor 7	ACTIN	19.52				12h-Control	12h-menRNA	48h-Control	48h-menRNA					48h-Control	48h-menRNA
	pTM of donor 7	ACTIN	19.65				8	4	16	0					78	100
	pTM of donor 7	ACTIN	20.02				0	53	29	5					128	114
	pTM of donor 7	menRNA	30.45				0	21	29	3					73	120
	pTM of donor 7	menRNA	30.85				18	88	0	1					98	134
	pTM of donor 7	menRNA	30.88				0	36	25	0					93	166
							5	45	0	2					100	153
	pTM of donor 9	GAPDH	15.169				13	38	14	10					166	141
	pTM of donor 9	GAPDH	15.563				10	23	18	6					127	168
	pTM of donor 9	GAPDH	15.109				24	17	12	8					171	152
	pTM of donor 9	NEAT1_2	20.35				4	6	16	2					130	139
	pTM of donor 9	NEAT1_2	20.669				23	16	13	13					97	129
	pTM of donor 9	NEAT1_2	20.73				7	2	0	0					95	133
	pTM of donor 9	menRNA	30.955				1	21	5	1					84	113
	pTM of donor 9	menRNA	31.03				9	33	18	3					130	133
	pTM of donor 9	menRNA	31.012				7	2	0	6					85	137
							1	9	4	16					85	139
							9	6	10	3					107	128
							0	5	26	2					85	124
							0	17	36	8					119	154
							4	32	10	16					131	127
							2	2	22	2					129	155
							9	2	12	0					108	162
							10	21	9	9						193
							3	3	0	5						194
							1	11	1	6				Ave.	110	142
							6	13	9	4
							19	12	0	3
							2	3	1	13
							2	9	40	14
							8	21	11	4
							2	27	3	11
							0	34	8	3
							12	23	0	6
							21	38	26	4
							31	46	0	0
							5	24	22	5
							12	3	30	6
							4	14	0	27
							13	9	3	48
							14	37	22	30
							28	32	22	19
							5	68	3	33
							6	15	3	120
							17	27	2	16
							16	52	1	29
							2	16	26	43
							4	5	0	2
							9	6	17	25
							13	8	0	44
							15	5	15	48
							15	3	0	45
							14	45	4	10
							3	59	2	86
							5	14	11	43
							4	19	32	69
							6	14	0	43
							8	19	2	44
							4	14	4	82
								22	14	19
								47	20	25
								33	0	29
								14	7	4
								70	18	17
								23	20	19
								21	3	10
								24	0	2
								51	0	62
								7	9	51
								12	1	27
								29	6	36
								8	21	42
								51	33	76
								52	0	73
								6	7	91
								25	7	46
								5	1	45
								41	2	84
								15	2	67
								29	14	111
								26	3	94
								15	4	41
								3	5	25
								9	0	40
								8	7	43
								10	58	6
								46	0	65
								35	14	112
								22	3	83
								1	7	52
								34	5	90
								31	14	47
								56	8	115
								63	2	55
								23	1	80
								28	9	84
								59	12	57
								54	10	81
								22	17	63
								17	9	69
								47	23	84
								13	20	56
								39	16	70
								6	19	22
								67	6	49
								2	2	53
								6	20	75
								4	22	41
								13	3	35
								36	14	53
								68	0	58
								20	11	20
								1	30	39
								0	7	76
								32	6	65
								45	3	29
								7	20	66
								57	29	34
								5	8	40
								14	5	29
								35	9	31
								2	34	7
								41	3	50
								7	26	43
								29	3	50
								13	5	37
								17	0	68
								46	15	82
								33	3	42
								32	6	50
								16	1	20
								27	14	39
								22	7	36
								10	12	13
								4	44	46
								18	10	28
								15	4	46
								19	17	26
								11	0	19
								61	6	18
								16	12	14
								24	0	15
								75	1	9
								3	5	30
								2	0	17
								39	0	29
								30	20	22
								43	17	31
								6	37	12
								37	5	5
								19	3	9
								14	0	28
								1	2	30
								34	47	12
									11	9
									7	51
									15	4
									18	18
									14	22
									15	26
									21	65
									3	53
									11	56
									8	21
									5	17
									18	8
										4
										29
										61
										12
										14
										21
										42
										21
										22
										10
										5
										36
										38
										0
										0
										8
										7
										34
										27
										1
										20
										17
										55
										74
										46
										65
										57
										86
										56
										60
										98
										63
										26
										10
										15
										13
										47
										82
										80
										62
										48
										46
										42
										56
										64
										50
										60
										35
										25
										26
										49
						Ave.	8.5	24.03	10.88	35.31

## Sheet: Supplementary Figure 1
Figure s1b		MYOC level relative to GAPDH				GAPDH
		Eth	Dex
		1	10.1715
		1	7.31296
		1	11.9348
	Ave.	1	9.806
						MYOC
Figure s1c		Percentage of cells forming CLANs
		DMSO	Dex
		12.63	20.75
		12	18
		15	20
		14.5	20
		13.46
	Ave.	13.52	19.69

## Sheet: Supplementary Figure 4
Figure s4a		pTM cellularity/dish				Figure s4b		pTM cellularity/dish
		Control	iPS-TM CM (26.7% ITGA6+)					Control	iPS-TM RC (47.0% ITGA6+)
	Exp 1	51	354					437	855
	Exp 2	51	354					571	778
	Exp 3	109	442					552	446
	Exp 4	103	429				Ave.	520	693
	Exp 5	165	401
	Exp 6	185	384
	Exp 7	176	403
	Ave.	120	395.3
Figure s4c		Cell tracker-pTM cellularity/dish
		Control	iPSC-TM (16.4% ITGA6+)	iPSC-TM (27.6% ITGA6+)
		508	486	823
		408	402	593
		479	463	706
	Ave.	465	450.3	707.3
		GFP-pTM cellularity/dish
		Control	iPSC-TM (16.4% ITGA6+)	iPSC-TM (27.6% ITGA6+)
		231	247	337
		233	305	413
		174	231	333
	Ave.	212.7	261	361

## Sheet: Supplementary Figure 9
Figure s9b
repeat 1					repeat 2					repeat 3
	Sample Name	Target Name	Ct			Sample Name	Target Name	Ct			Sample Name	Target Name	Ct
	siRNA control	GAPDH	16.886			siRNA control	GAPDH	16.758			siRNA control	GAPDH	20.721
	siRNA control	GAPDH	16.921			siRNA control	GAPDH	16.433			siRNA control	GAPDH	20.578
	siRNA control	GAPDH	16.841			siRNA control	GAPDH	16.567			siRNA control	GAPDH	20.483
	siRNA control	ITGA6	24.772			siRNA control	ITGA6	22.065			siRNA control	ITGA6	28.504
	siRNA control	ITGA6	24.666			siRNA control	ITGA6	22.194			siRNA control	ITGA6	28.69
	siRNA control	ITGA6	24.447			siRNA control	ITGA6	22.243			siRNA control	ITGA6	28.885
	siRNA ITGA6	GAPDH	17.35			siRNA ITGA6	GAPDH	16.088			siRNA ITGA6	GAPDH	20.865
	siRNA ITGA6	GAPDH	17.408			siRNA ITGA6	GAPDH	16.216			siRNA ITGA6	GAPDH	21.295
	siRNA ITGA6	GAPDH	17.355			siRNA ITGA6	GAPDH	16.977			siRNA ITGA6	GAPDH	21.213
	siRNA ITGA6	ITGA6	28.061			siRNA ITGA6	ITGA6	22.437			siRNA ITGA6	ITGA6	32.456
	siRNA ITGA6	ITGA6	28.23			siRNA ITGA6	ITGA6	22.933			siRNA ITGA6	ITGA6	32.786
	siRNA ITGA6	ITGA6	27.963			siRNA ITGA6	ITGA6	23.474			siRNA ITGA6	ITGA6	33.691
	siRNA control	GAPDH	16.726			siRNA control	GAPDH	18.197			siRNA control	GAPDH	20.383
	siRNA control	GAPDH	16.552			siRNA control	GAPDH	17.951			siRNA control	GAPDH	20.362
	siRNA control	GAPDH	16.509			siRNA control	GAPDH	17.881			siRNA control	GAPDH	20.236
	siRNA control	NEAT1	24.844			siRNA control	NEAT1	21.029			siRNA control	NEAT1	25.296
	siRNA control	NEAT1	24.755			siRNA control	NEAT1	20.966			siRNA control	NEAT1	25.468
	siRNA control	NEAT1	24.443			siRNA control	NEAT1	20.863			siRNA control	NEAT1	25.328
	siRNA ITGA6	GAPDH	17.276			siRNA ITGA6	GAPDH	16.869			siRNA ITGA6	GAPDH	21.298
	siRNA ITGA6	GAPDH	17.054			siRNA ITGA6	GAPDH	16.898			siRNA ITGA6	GAPDH	21.183
	siRNA ITGA6	GAPDH	16.944			siRNA ITGA6	GAPDH	16.86			siRNA ITGA6	GAPDH	21.223
	siRNA ITGA6	NEAT1	24.054			siRNA ITGA6	NEAT1	19.913			siRNA ITGA6	NEAT1	26.453
	siRNA ITGA6	NEAT1	24.333			siRNA ITGA6	NEAT1	19.72			siRNA ITGA6	NEAT1	26.593
	siRNA ITGA6	NEAT1	24.085			siRNA ITGA6	NEAT1	19.634			siRNA ITGA6	NEAT1	26.536
Figure s9d		ITGA6-/- co-culture pTM cellularity/dish
		pTM	iPSC-TM siRNA control	iPSC-TM siRNA ITGA6
		258	761	551
		188	892	668
		297	972	686
		138	825	753
			709
	Ave.	220.3	831.8	664.5
		ITGA6-/- co-culture Ratio of pTM/iPSC-TM
		siRNA control	siRNA ITGA6
		0.960956	0.496358
		1.1518	0.986395
		1.04234	1.32972
		1.0877	1.23479
		0.759068	1.4635
	Ave.	1	1.102
Figure s9c		GAPDH			ITGA6
